# Supplementary material for: An interactive nomogram to predict healthcare-associated infections in ICU patients: A multicenter study in GuiZhou Province, China
Source: PLoS One. 2019 Jul 15;14(7):e0219456. doi: 10.1371/journal.pone.0219456 (PMC6629073; doi:10.1371/journal.pone.0219456)
Supplement: S1 Dataset — (CSV) [file pone.0219456.s004.csv]

num	group	age	hospital	diabetes	HCAI	infection	cancer	hypertension	COPD	trauma	MOF	admissionS1	surgery	gender	admissionD	address	discharge	season	sites	department	microorganisms	MDRO	LOS	fever	ICULOS	numsurg	culture	andrugs	antsD	conantsD	speantsD	sinantsD	douantsD	triantsD	level	develop	new_col
1	validation	48	GZS	no	yes	no	no	yes	no	no	no	summer	no	male	surgical	qnz	norma	summer	SSI	non-ICU	NA	NA	¡Ü6days	¡Ü1days	¡Ü6days	non	no	¡Ü3days	¡Ü3days	¡Ü2days	non	1day	non	non	large	developed	2
2	train	58	GZS	no	yes	no	no	no	no	no	no	spring	yes	male	surgical	qnz	norma	spring	LRT	non-ICU	other	NA	¡Ü6days	2~3days	¡Ü6days	>0time	yes	¡Ü3days	¡Ü3days	¡Ü2days	non	1day	non	non	large	developed	1
3	train	53	GZS	no	yes	yes	no	no	no	no	no	summer	no	male	surgical	qxnz	norma	summer	SSI	non-ICU	NA	NA	¡Ü6days	¡Ü1days	¡Ü6days	non	no	¡Ü3days	¡Ü3days	¡Ü2days	non	1day	non	non	large	developed	1
4	train	74	GZS	yes	yes	yes	yes	yes	no	no	no	summer	no	male	surgical	zys	norma	summer	UTI	non-ICU	pseudomonas aeruginosa	MDR-PA	15~36days	2~3days	¡Ü6days	non	yes	18~37days	18~37days	10~16days	4~12days	8~25days	7~14days	non	large	developed	1
5	train	61	GZS	no	yes	no	no	no	no	no	no	spring	yes	male	ICU	gys	norma	spring	LRT	ICU	acinetobacter baumannii	MDR-AB	15~36days	>5days	¡Ü6days	>0time	yes	¡Ü3days	¡Ü3days	¡Ü2days	non	>25days	7~14days	non	large	developed	1
6	train	70	SGZ	no	yes	no	yes	no	no	no	no	spring	no	male	internal	lpss	norma	winter	LRT	non-ICU	NA	NA	15~36days	4~5days	¡Ü6days	non	no	¡Ü3days	¡Ü3days	¡Ü2days	non	1day	non	non	general	developed	1
7	train	92	QNZLL	yes	yes	yes	yes	no	no	no	no	summer	no	male	ICU	qnz	norma	summer	LRT	ICU	escherichia coli	NA	15~36days	2~3days	11~36days	non	yes	7~12days	7~12days	3~9days	1~3days	5~7days	1~6days	non	general	developed	1
8	train	59	QNZLL	no	yes	no	no	no	yes	no	no	winter	no	male	internal	qnz	norma	summer	GI	non-ICU	acinetobacter baumannii	NA	7~14days	2~3days	¡Ü6days	non	yes	4~6days	4~6days	¡Ü2days	non	5~7days	non	non	general	developed	1
9	validation	74	GZS	yes	yes	no	yes	yes	no	no	no	spring	no	female	ICU	qnz	norma	spring	other	ICU	acinetobacter baumannii	CR-AB	15~36days	¡Ü1days	11~36days	non	yes	13~17days	13~17days	3~9days	>12days	8~25days	7~14days	non	large	developed	2
10	train	96	QNZLL	no	yes	yes	no	no	no	no	no	spring	no	female	internal	qnz	norma	winter	GI	non-ICU	NA	NA	¡Ü6days	¡Ü1days	¡Ü6days	non	no	4~6days	4~6days	¡Ü2days	non	2~4days	non	non	general	developed	1
11	train	68	GZS	yes	yes	yes	yes	no	no	no	no	autumn	yes	male	ICU	qnz	norma	winter	LRT	ICU	acinetobacter baumannii	NA	15~36days	¡Ü1days	¡Ü6days	>0time	yes	18~37days	18~37days	3~9days	non	8~25days	7~14days	non	large	developed	1
12	train	75	QDN	no	yes	no	no	no	no	no	no	winter	no	male	surgical	qdnz	norma	winter	VAP	ICU	other	NA	¡Ü6days	¡Ü1days	¡Ü6days	non	yes	4~6days	4~6days	3~9days	4~12days	1day	1~6days	1~5days	general	undeveloped	1
13	train	58	QNZLL	no	yes	yes	no	no	no	no	no	autumn	no	male	ICU	qnz	norma	winter	LRT	ICU	acinetobacter baumannii	NA	7~14days	¡Ü1days	7~10days	non	yes	7~12days	7~12days	¡Ü2days	4~12days	5~7days	1~6days	non	general	developed	1
14	train	77	QNZLL	yes	yes	yes	yes	yes	no	no	no	summer	no	male	ICU	qnz	norma	winter	LRT	ICU	other	NA	7~14days	¡Ü1days	7~10days	non	yes	4~6days	4~6days	¡Ü2days	non	5~7days	non	non	general	developed	1
15	validation	75	QNZLL	no	yes	no	yes	no	no	no	no	spring	no	female	ICU	qnz	norma	winter	LRT	ICU	NA	NA	7~14days	¡Ü1days	7~10days	non	no	4~6days	4~6days	¡Ü2days	non	5~7days	non	non	general	developed	2
16	validation	78	QNZLL	no	yes	yes	yes	no	no	no	no	summer	no	female	surgical	qnz	norma	winter	LRT	ICU	klebsiella pneumoniae	NA	7~14days	¡Ü1days	7~10days	non	yes	7~12days	7~12days	¡Ü2days	non	8~25days	non	non	general	developed	2
17	train	85	GZS	yes	yes	no	yes	no	no	no	no	summer	no	male	internal	gys	norma	summer	VAP	ICU	acinetobacter baumannii	PDR-AB	15~36days	¡Ü1days	11~36days	non	yes	13~17days	13~17days	¡Ü2days	1~3days	8~25days	non	non	large	developed	1
18	train	58	QNZLL	no	yes	no	no	no	no	no	no	spring	no	female	ICU	qnz	transfer	winter	LRT	ICU	NA	NA	7~14days	¡Ü1days	11~36days	non	no	7~12days	7~12days	3~9days	non	8~25days	1~6days	non	general	developed	1
19	validation	64	QNZLL	yes	yes	yes	no	no	no	no	no	autumn	no	male	ICU	qnz	norma	winter	LRT	ICU	other	NA	7~14days	¡Ü1days	11~36days	non	yes	7~12days	7~12days	¡Ü2days	non	8~25days	non	non	general	developed	2
20	train	78	GZS	yes	yes	yes	yes	no	yes	no	no	spring	yes	male	ICU	gys	death	spring	other	ICU	acinetobacter baumannii	PDR-AB	36~64days	4~5days	11~36days	>0time	yes	18~37days	18~37days	¡Ü2days	non	8~25days	non	non	large	developed	1
21	train	64	GZS	no	yes	yes	no	no	no	no	no	spring	yes	male	surgical	qdnz	norma	spring	LRT	non-ICU	acinetobacter baumannii	PDR-AB	15~36days	2~3days	11~36days	>0time	yes	18~37days	18~37days	¡Ü2days	4~12days	8~25days	non	non	large	undeveloped	1
22	validation	60	QNZLL	yes	yes	yes	no	yes	no	no	no	autumn	no	male	ICU	qnz	norma	winter	LRT	ICU	other	NA	15~36days	¡Ü1days	11~36days	non	yes	18~37days	18~37days	¡Ü2days	4~12days	8~25days	non	non	general	developed	2
23	train	69	QNZLL	no	yes	no	no	no	no	no	no	spring	no	male	internal	qnz	norma	winter	LRT	ICU	NA	NA	15~36days	¡Ü1days	11~36days	non	no	7~12days	7~12days	¡Ü2days	non	8~25days	non	non	general	developed	1
24	validation	80	QNZLL	yes	yes	yes	no	no	no	no	no	winter	no	female	ICU	qnz	norma	winter	UTI	ICU	acinetobacter baumannii	NA	36~64days	¡Ü1days	>36days	non	no	18~37days	18~37days	¡Ü2days	non	8~25days	non	non	general	developed	2
25	train	55	GZS	no	yes	yes	no	no	no	no	no	winter	no	male	ICU	qnz	norma	winter	LRT	non-ICU	pseudomonas aeruginosa	NA	15~36days	>5days	¡Ü6days	non	yes	4~6days	4~6days	¡Ü2days	non	2~4days	1~6days	non	large	developed	1
26	train	57	ASS	yes	yes	no	no	no	no	no	no	spring	no	female	internal	ass	norma	spring	LRT	non-ICU	other	NA	15~36days	4~5days	¡Ü6days	non	yes	4~6days	4~6days	¡Ü2days	4~12days	2~4days	1~6days	non	general	undeveloped	1
27	train	58	GZS	no	yes	no	no	no	no	no	no	spring	yes	female	surgical	qdnz	norma	spring	bacteremia	ICU	other	NA	¡Ü6days	¡Ü1days	¡Ü6days	>0time	yes	¡Ü3days	¡Ü3days	¡Ü2days	1~3days	1day	non	1~5days	large	undeveloped	1
28	train	60	GZS	no	yes	yes	no	yes	no	no	no	summer	yes	male	surgical	gys	norma	summer	LRT	non-ICU	klebsiella pneumoniae	NA	¡Ü6days	2~3days	¡Ü6days	>0time	yes	7~12days	7~12days	3~9days	non	1day	1~6days	non	large	developed	1
29	validation	88	GZS	yes	yes	no	yes	yes	yes	no	no	winter	no	male	ICU	gys	death	winter	LRT	non-ICU	acinetobacter baumannii	NA	15~36days	¡Ü1days	11~36days	non	yes	18~37days	18~37days	10~16days	4~12days	8~25days	7~14days	non	large	developed	2
30	validation	47	GZS	no	yes	no	no	no	no	no	no	winter	no	male	ICU	gys	death	winter	VAP	ICU	staphylococcus aureus	MRSA	>64days	¡Ü1days	>36days	non	yes	13~17days	13~17days	¡Ü2days	non	8~25days	non	non	large	developed	2
31	validation	72	SGZ	no	yes	no	no	no	no	no	no	spring	no	male	internal	lpss	norma	winter	LRT	non-ICU	other	NA	36~64days	2~3days	¡Ü6days	non	yes	13~17days	13~17days	3~9days	non	8~25days	1~6days	non	general	developed	2
32	train	60	QDN	no	yes	yes	yes	no	no	no	no	autumn	no	male	internal	qdnz	norma	winter	LRT	non-ICU	klebsiella pneumoniae	NA	15~36days	¡Ü1days	¡Ü6days	non	yes	18~37days	18~37days	10~16days	>12days	8~25days	7~14days	non	general	undeveloped	1
33	train	73	SGZ	no	yes	no	no	no	no	no	no	autumn	no	male	internal	lpss	norma	winter	LRT	non-ICU	klebsiella pneumoniae	NA	7~14days	2~3days	¡Ü6days	non	yes	¡Ü3days	¡Ü3days	¡Ü2days	1~3days	1day	1~6days	non	general	developed	1
34	train	76	ASS	no	yes	no	yes	yes	no	no	no	summer	no	male	internal	ass	norma	autumn	LRT	non-ICU	escherichia coli	NA	>64days	2~3days	¡Ü6days	non	yes	7~12days	7~12days	¡Ü2days	1~3days	5~7days	non	non	general	undeveloped	1
35	train	86	ASS	no	yes	yes	yes	yes	no	no	no	spring	yes	male	surgical	ass	norma	spring	LRT	non-ICU	other	NA	7~14days	2~3days	¡Ü6days	>0time	yes	7~12days	7~12days	3~9days	1~3days	2~4days	1~6days	1~5days	general	undeveloped	1
36	train	82	GZS	no	yes	yes	yes	yes	no	no	yes	winter	no	female	ICU	zys	norma	winter	LRT	non-ICU	other	NA	>64days	4~5days	¡Ü6days	non	yes	18~37days	18~37days	3~9days	4~12days	>25days	1~6days	non	large	developed	1
37	validation	64	QDN	yes	yes	no	yes	no	no	no	no	spring	no	male	surgical	qdnz	norma	winter	LRT	non-ICU	acinetobacter baumannii	NA	15~36days	>5days	¡Ü6days	non	yes	4~6days	4~6days	¡Ü2days	1~3days	5~7days	non	non	general	undeveloped	2
38	validation	49	GZS	no	yes	no	no	no	no	no	no	summer	no	female	surgical	gys	norma	summer	LRT	ICU	klebsiella pneumoniae	NA	7~14days	2~3days	¡Ü6days	non	yes	¡Ü3days	¡Ü3days	¡Ü2days	non	2~4days	non	non	large	developed	2
39	train	62	GZS	no	yes	yes	no	yes	no	no	no	winter	no	male	ICU	gys	norma	winter	LRT	ICU	other	NA	7~14days	¡Ü1days	¡Ü6days	non	yes	¡Ü3days	¡Ü3days	¡Ü2days	non	1day	non	non	large	developed	1
40	validation	75	SKZ	yes	yes	no	yes	no	no	no	no	summer	yes	male	surgical	lpss	norma	winter	other	non-ICU	acinetobacter baumannii	NA	7~14days	2~3days	¡Ü6days	>0time	yes	4~6days	4~6days	¡Ü2days	4~12days	2~4days	non	non	general	developed	2
41	validation	71	ASS	no	yes	yes	yes	no	no	no	no	spring	yes	male	internal	ass	norma	spring	LRT	non-ICU	acinetobacter baumannii	PDR-AB	7~14days	2~3days	¡Ü6days	>0time	yes	7~12days	7~12days	¡Ü2days	non	5~7days	non	non	general	undeveloped	2
42	train	61	GZS	no	yes	no	no	yes	no	no	yes	winter	no	male	ICU	qxnz	norma	winter	LRT	ICU	staphylococcus aureus	NA	¡Ü6days	2~3days	¡Ü6days	non	yes	¡Ü3days	¡Ü3days	¡Ü2days	non	1day	non	non	large	developed	1
43	train	55	GZS	no	yes	yes	no	no	no	no	no	winter	no	female	surgical	qxnz	norma	winter	bacteremia	ICU	escherichia coli	NA	15~36days	>5days	¡Ü6days	non	yes	7~12days	7~12days	3~9days	1~3days	1day	7~14days	non	large	developed	1
44	train	65	GZS	yes	yes	no	yes	no	no	no	no	winter	yes	male	surgical	gys	norma	spring	LRT	non-ICU	klebsiella pneumoniae	NA	36~64days	¡Ü1days	¡Ü6days	>0time	yes	13~17days	13~17days	¡Ü2days	non	8~25days	non	non	large	developed	1
45	validation	63	QNZLL	no	yes	no	no	no	no	no	no	winter	no	male	internal	qnz	norma	winter	LRT	ICU	klebsiella pneumoniae	NA	7~14days	¡Ü1days	¡Ü6days	non	yes	¡Ü3days	¡Ü3days	¡Ü2days	non	2~4days	non	non	general	developed	2
46	train	51	SKZ	no	yes	no	no	yes	no	no	no	spring	no	male	internal	lpss	norma	winter	LRT	ICU	other	NA	¡Ü6days	¡Ü1days	¡Ü6days	non	yes	¡Ü3days	¡Ü3days	¡Ü2days	non	1day	non	non	general	developed	1
47	train	71	GZS	no	yes	no	yes	no	no	no	no	autumn	yes	male	surgical	qnz	norma	autumn	other	non-ICU	escherichia coli	NA	15~36days	2~3days	¡Ü6days	>0time	yes	7~12days	7~12days	¡Ü2days	non	8~25days	1~6days	non	large	developed	1
48	train	62	GZS	no	yes	yes	yes	no	no	no	no	autumn	no	female	surgical	zys	norma	autumn	LRT	ICU	pseudomonas aeruginosa	MDR-PA	7~14days	2~3days	¡Ü6days	non	yes	7~12days	7~12days	¡Ü2days	non	8~25days	non	non	large	developed	1
49	validation	64	GZS	no	yes	yes	no	no	no	no	no	autumn	yes	male	surgical	bjs	norma	winter	LRT	ICU	other	NA	7~14days	¡Ü1days	¡Ü6days	>0time	yes	4~6days	4~6days	¡Ü2days	1~3days	1day	non	non	large	undeveloped	2
50	validation	70	ASS	yes	yes	no	no	yes	no	yes	no	autumn	yes	female	surgical	ass	norma	autumn	LRT	non-ICU	NA	NA	15~36days	¡Ü1days	¡Ü6days	>0time	no	7~12days	7~12days	3~9days	1~3days	2~4days	1~6days	1~5days	general	undeveloped	2
51	train	47	GZS	no	yes	no	no	no	no	no	no	spring	yes	male	surgical	bjs	norma	spring	LRT	non-ICU	escherichia coli	NA	15~36days	¡Ü1days	¡Ü6days	>0time	yes	18~37days	18~37days	¡Ü2days	non	8~25days	non	non	large	undeveloped	1
52	train	40	SGZ	no	yes	no	no	no	no	no	no	summer	no	female	surgical	lpss	norma	winter	LRT	ICU	klebsiella pneumoniae	NA	7~14days	¡Ü1days	¡Ü6days	non	yes	¡Ü3days	¡Ü3days	¡Ü2days	non	2~4days	non	non	general	developed	1
53	validation	43	GZS	no	yes	no	yes	no	no	no	no	summer	yes	female	surgical	qdnz	norma	summer	VAP	ICU	other	NA	7~14days	¡Ü1days	¡Ü6days	>0time	yes	13~17days	13~17days	3~9days	1~3days	2~4days	7~14days	non	large	undeveloped	2
54	train	73	SKZ	no	yes	no	no	no	no	yes	no	summer	no	male	internal	lpss	norma	winter	VAP	ICU	other	NA	¡Ü6days	¡Ü1days	¡Ü6days	non	yes	4~6days	4~6days	¡Ü2days	non	5~7days	non	non	general	developed	1
55	train	77	GZS	yes	yes	yes	no	no	no	no	no	autumn	no	male	surgical	qxnz	norma	autumn	VAP	ICU	klebsiella pneumoniae	other	15~36days	4~5days	11~36days	non	yes	7~12days	7~12days	3~9days	non	1day	7~14days	non	large	developed	1
56	train	64	GZS	no	yes	no	no	no	no	no	no	spring	yes	male	surgical	qnz	norma	spring	LRT	non-ICU	acinetobacter baumannii	CR-AB	36~64days	¡Ü1days	11~36days	>0time	yes	18~37days	18~37days	>16days	4~12days	8~25days	>14days	non	large	developed	1
57	train	69	SGZ	no	yes	no	no	no	yes	no	no	winter	no	male	ICU	lpss	norma	winter	VAP	ICU	escherichia coli	NA	¡Ü6days	2~3days	¡Ü6days	non	yes	4~6days	4~6days	¡Ü2days	4~12days	1day	1~6days	non	general	developed	1
58	train	70	ASS	no	yes	no	yes	no	no	no	no	autumn	no	male	surgical	ass	norma	autumn	bacteremia	ICU	other	NA	7~14days	4~5days	¡Ü6days	non	yes	4~6days	4~6days	¡Ü2days	non	2~4days	1~6days	non	general	undeveloped	1
59	train	66	GZS	yes	yes	yes	no	no	no	no	no	summer	yes	male	surgical	qnz	norma	summer	LRT	ICU	escherichia coli	NA	¡Ü6days	2~3days	¡Ü6days	>0time	yes	4~6days	4~6days	¡Ü2days	non	2~4days	non	non	large	developed	1
60	validation	80	GZS	no	yes	yes	yes	yes	no	no	no	spring	yes	male	internal	qnz	norma	spring	bacteremia	non-ICU	klebsiella pneumoniae	CRE	36~64days	2~3days	¡Ü6days	>0time	yes	>37days	>37days	3~9days	1~3days	>25days	7~14days	non	large	developed	2
61	train	48	SGZ	no	yes	no	no	no	no	no	no	spring	yes	female	internal	lpss	norma	winter	LRT	ICU	escherichia coli	NA	7~14days	¡Ü1days	¡Ü6days	>0time	yes	4~6days	4~6days	¡Ü2days	non	2~4days	non	non	general	developed	1
62	train	65	GZS	yes	yes	no	no	no	no	no	yes	spring	yes	male	surgical	qxnz	norma	spring	bacteremia	non-ICU	other	NA	15~36days	2~3days	7~10days	>0time	yes	4~6days	4~6days	¡Ü2days	1~3days	2~4days	non	non	large	developed	1
63	train	88	GZS	no	yes	yes	yes	no	no	yes	no	spring	yes	male	surgical	gys	norma	spring	LRT	ICU	acinetobacter baumannii	CR-AB	¡Ü6days	2~3days	¡Ü6days	>0time	yes	4~6days	4~6days	¡Ü2days	1~3days	2~4days	non	non	large	developed	1
64	train	39	GZS	no	yes	yes	no	no	no	yes	no	autumn	no	male	surgical	gys	norma	autumn	LRT	non-ICU	other	NA	¡Ü6days	2~3days	¡Ü6days	non	yes	4~6days	4~6days	¡Ü2days	non	5~7days	non	non	large	developed	1
65	train	52	GZS	yes	yes	yes	no	no	no	no	yes	spring	no	female	ICU	bjs	norma	spring	SSI	ICU	klebsiella pneumoniae	CRE	¡Ü6days	>5days	¡Ü6days	non	yes	4~6days	4~6days	3~9days	4~12days	1day	1~6days	1~5days	large	undeveloped	1
66	validation	62	ASS	no	yes	yes	no	no	no	no	no	autumn	yes	female	surgical	ass	norma	autumn	LRT	ICU	acinetobacter baumannii	NA	7~14days	>5days	¡Ü6days	>0time	yes	7~12days	7~12days	¡Ü2days	non	5~7days	non	non	general	undeveloped	2
67	train	76	SGZ	yes	yes	yes	no	yes	no	no	no	winter	no	male	surgical	lpss	norma	winter	LRT	ICU	acinetobacter baumannii	PDR-AB	15~36days	¡Ü1days	¡Ü6days	non	yes	18~37days	18~37days	3~9days	4~12days	8~25days	1~6days	non	general	developed	1
68	validation	59	GZS	no	yes	yes	yes	no	no	no	no	winter	yes	male	surgical	trs	norma	spring	VAP	ICU	acinetobacter baumannii	CR-AB	15~36days	4~5days	¡Ü6days	>0time	yes	18~37days	18~37days	3~9days	4~12days	>25days	1~6days	non	large	undeveloped	2
69	train	45	GZS	no	yes	no	no	no	no	no	no	summer	no	male	surgical	gys	norma	summer	bacteremia	ICU	other	NA	7~14days	¡Ü1days	¡Ü6days	non	yes	7~12days	7~12days	3~9days	non	1day	1~6days	non	large	developed	1
70	validation	33	GZS	no	yes	no	no	no	no	no	no	winter	yes	male	ICU	bjs	norma	winter	SSI	ICU	staphylococcus aureus	MRSA	15~36days	¡Ü1days	11~36days	>0time	yes	18~37days	18~37days	10~16days	4~12days	1day	>14days	non	large	undeveloped	2
71	train	65	GZS	no	yes	no	no	no	no	no	no	spring	yes	female	ICU	zys	norma	spring	VAP	ICU	staphylococcus aureus	NA	15~36days	¡Ü1days	11~36days	>0time	yes	7~12days	7~12days	3~9days	4~12days	5~7days	1~6days	non	large	developed	1
72	train	43	GZS	no	yes	no	no	no	no	no	no	summer	yes	male	surgical	lpss	norma	summer	VAP	ICU	acinetobacter baumannii	CR-AB	¡Ü6days	¡Ü1days	¡Ü6days	>0time	yes	4~6days	4~6days	¡Ü2days	1~3days	2~4days	1~6days	non	large	developed	1
73	train	66	GZS	no	yes	yes	yes	no	no	no	no	autumn	yes	female	surgical	qnz	norma	autumn	VAP	ICU	pseudomonas aeruginosa	MDR-PA	7~14days	>5days	¡Ü6days	>0time	yes	7~12days	7~12days	¡Ü2days	1~3days	8~25days	1~6days	non	large	developed	1
74	train	57	GZS	yes	yes	no	no	no	no	no	no	spring	yes	male	internal	qdnz	death	spring	VAP	ICU	other	NA	7~14days	¡Ü1days	7~10days	>0time	yes	7~12days	7~12days	¡Ü2days	non	5~7days	non	non	large	undeveloped	1
75	train	80	GZS	yes	yes	yes	yes	yes	no	no	no	spring	yes	female	surgical	qdnz	norma	spring	LRT	non-ICU	acinetobacter baumannii	PDR-AB	15~36days	¡Ü1days	¡Ü6days	>0time	yes	7~12days	7~12days	¡Ü2days	1~3days	5~7days	non	non	large	undeveloped	1
76	validation	44	GZS	no	yes	yes	no	no	no	no	no	summer	no	female	surgical	qnz	norma	summer	LRT	non-ICU	acinetobacter baumannii	NA	7~14days	2~3days	¡Ü6days	non	yes	4~6days	4~6days	¡Ü2days	non	2~4days	non	non	large	developed	2
77	train	65	GZS	no	yes	no	yes	no	no	no	no	spring	yes	female	surgical	gys	norma	spring	LRT	non-ICU	other	NA	15~36days	>5days	¡Ü6days	>0time	yes	7~12days	7~12days	3~9days	non	2~4days	1~6days	non	large	developed	1
78	validation	51	SGZ	yes	yes	no	no	no	no	no	no	winter	yes	male	surgical	lpss	death	winter	LRT	non-ICU	acinetobacter baumannii	MDR-AB	¡Ü6days	¡Ü1days	¡Ü6days	>0time	yes	4~6days	4~6days	¡Ü2days	non	2~4days	1~6days	non	general	developed	2
79	validation	73	GZS	no	yes	yes	yes	no	no	no	no	spring	yes	male	surgical	gys	norma	spring	LRT	ICU	acinetobacter baumannii	CR-AB	15~36days	¡Ü1days	¡Ü6days	>0time	yes	7~12days	7~12days	¡Ü2days	non	5~7days	non	non	large	developed	2
80	train	47	GZS	no	yes	yes	no	no	no	no	no	autumn	yes	female	surgical	gys	norma	autumn	LRT	ICU	other	NA	36~64days	¡Ü1days	¡Ü6days	>0time	yes	4~6days	4~6days	¡Ü2days	1~3days	2~4days	non	non	large	developed	1
81	train	85	ASS	yes	yes	yes	yes	no	no	no	no	autumn	no	female	internal	ass	norma	autumn	LRT	ICU	acinetobacter baumannii	PDR-AB	7~14days	4~5days	7~10days	non	yes	7~12days	7~12days	3~9days	1~3days	2~4days	non	1~5days	general	undeveloped	1
82	validation	66	GZS	no	yes	no	no	no	no	no	no	autumn	no	male	ICU	qxnz	norma	autumn	LRT	non-ICU	other	NA	7~14days	4~5days	¡Ü6days	non	yes	4~6days	4~6days	¡Ü2days	non	2~4days	non	non	large	developed	2
83	train	92	GZS	no	yes	yes	yes	no	no	no	no	winter	yes	female	ICU	bjs	norma	winter	LRT	ICU	acinetobacter baumannii	CR-AB	7~14days	¡Ü1days	7~10days	>0time	yes	4~6days	4~6days	3~9days	1~3days	1day	1~6days	non	large	undeveloped	1
84	validation	60	GZS	yes	yes	yes	yes	no	no	no	yes	autumn	yes	male	surgical	trs	norma	autumn	GI	non-ICU	pseudomonas aeruginosa	other	7~14days	¡Ü1days	7~10days	>0time	yes	7~12days	7~12days	3~9days	4~12days	2~4days	1~6days	non	large	undeveloped	2
85	validation	62	SGZ	no	yes	no	no	no	no	no	no	autumn	yes	female	surgical	lpss	norma	winter	LRT	ICU	other	NA	7~14days	¡Ü1days	¡Ü6days	>0time	yes	7~12days	7~12days	3~9days	4~12days	2~4days	1~6days	non	general	developed	2
86	train	76	ASS	no	yes	no	no	yes	no	no	no	autumn	yes	female	surgical	ass	norma	autumn	LRT	ICU	other	NA	7~14days	4~5days	7~10days	>0time	yes	7~12days	7~12days	3~9days	4~12days	1day	1~6days	non	general	undeveloped	1
87	train	92	SGZ	no	yes	no	no	no	no	no	no	autumn	yes	male	surgical	lpss	norma	winter	LRT	ICU	staphylococcus aureus	NA	7~14days	¡Ü1days	¡Ü6days	>0time	yes	7~12days	7~12days	¡Ü2days	non	5~7days	1~6days	non	general	developed	1
88	validation	23	QDN	no	yes	yes	no	no	no	yes	no	autumn	no	male	surgical	qdnz	death	winter	VAP	ICU	acinetobacter baumannii	MDR-AB	7~14days	¡Ü1days	7~10days	non	yes	7~12days	7~12days	3~9days	4~12days	2~4days	1~6days	non	general	undeveloped	2
89	train	64	SGZ	no	yes	no	no	no	no	no	no	spring	no	male	ICU	lpss	norma	winter	VAP	ICU	escherichia coli	NA	7~14days	¡Ü1days	7~10days	non	yes	7~12days	7~12days	3~9days	non	1day	7~14days	non	general	developed	1
90	train	44	GZS	no	yes	yes	no	no	no	no	no	autumn	yes	female	surgical	qnz	norma	autumn	SSI	ICU	other	NA	7~14days	4~5days	7~10days	>0time	yes	4~6days	4~6days	3~9days	1~3days	1day	1~6days	non	large	developed	1
91	train	58	SGZ	no	yes	no	no	no	no	no	no	autumn	yes	female	ICU	lpss	norma	winter	LRT	ICU	other	NA	7~14days	¡Ü1days	7~10days	>0time	yes	7~12days	7~12days	¡Ü2days	non	5~7days	non	non	general	developed	1
92	train	32	SGZ	no	yes	no	no	no	no	yes	no	winter	yes	male	ICU	lpss	norma	winter	LRT	ICU	klebsiella pneumoniae	NA	7~14days	¡Ü1days	7~10days	>0time	yes	7~12days	7~12days	3~9days	non	2~4days	1~6days	non	general	developed	1
93	validation	57	ASS	yes	yes	no	no	no	no	no	no	summer	no	female	ICU	ass	norma	summer	VAP	ICU	acinetobacter baumannii	NA	7~14days	>5days	7~10days	non	yes	4~6days	4~6days	3~9days	non	1day	1~6days	non	general	undeveloped	2
94	train	35	GZS	no	yes	no	no	no	no	no	no	spring	yes	male	surgical	qxnz	norma	spring	VAP	ICU	klebsiella pneumoniae	NA	7~14days	2~3days	7~10days	>0time	yes	7~12days	7~12days	¡Ü2days	non	5~7days	non	non	large	developed	1
95	train	75	ASS	yes	yes	yes	yes	yes	no	no	no	summer	yes	female	surgical	ass	norma	summer	LRT	ICU	acinetobacter baumannii	CR-AB	7~14days	>5days	7~10days	>0time	yes	7~12days	7~12days	3~9days	non	2~4days	1~6days	non	general	undeveloped	1
96	validation	62	SGZ	no	yes	no	no	no	no	no	no	spring	no	male	ICU	lpss	death	winter	VAP	ICU	klebsiella pneumoniae	NA	7~14days	¡Ü1days	7~10days	non	yes	7~12days	7~12days	3~9days	non	1day	1~6days	non	general	developed	2
97	train	67	GZS	no	yes	yes	yes	no	no	no	no	autumn	yes	male	surgical	bjs	norma	autumn	LRT	non-ICU	pseudomonas aeruginosa	NA	15~36days	4~5days	¡Ü6days	>0time	yes	7~12days	7~12days	¡Ü2days	non	8~25days	non	non	large	undeveloped	1
98	validation	85	GZS	yes	yes	yes	yes	no	yes	no	yes	summer	no	male	internal	qxnz	norma	summer	other	non-ICU	staphylococcus aureus	NA	36~64days	2~3days	7~10days	non	yes	>37days	>37days	¡Ü2days	non	>25days	non	non	large	developed	2
99	train	77	SKZ	no	yes	no	no	yes	no	no	no	spring	yes	male	surgical	lpss	norma	winter	VAP	ICU	klebsiella pneumoniae	NA	7~14days	¡Ü1days	7~10days	>0time	yes	4~6days	4~6days	3~9days	non	2~4days	1~6days	non	general	developed	1
100	validation	60	GZS	yes	yes	no	no	no	no	no	no	summer	yes	male	ICU	other	death	summer	other	ICU	other	other	7~14days	¡Ü1days	7~10days	>0time	yes	4~6days	4~6days	¡Ü2days	non	2~4days	non	non	large	undeveloped	2
101	train	87	GZS	no	yes	no	yes	no	no	no	no	summer	no	male	surgical	ass	norma	summer	VAP	ICU	acinetobacter baumannii	PDR-AB	15~36days	4~5days	7~10days	non	yes	13~17days	13~17days	3~9days	4~12days	8~25days	non	1~5days	large	undeveloped	1
102	validation	56	ASS	no	yes	no	no	no	no	no	no	winter	no	male	surgical	ass	norma	winter	VAP	ICU	staphylococcus aureus	NA	7~14days	>5days	7~10days	non	yes	7~12days	7~12days	¡Ü2days	1~3days	5~7days	non	non	general	undeveloped	2
103	train	64	GZS	yes	yes	yes	no	yes	no	no	no	summer	yes	male	ICU	qxnz	norma	summer	VAP	ICU	klebsiella pneumoniae	NA	7~14days	2~3days	7~10days	>0time	yes	7~12days	7~12days	¡Ü2days	1~3days	5~7days	non	non	large	developed	1
104	train	64	GZS	no	yes	no	yes	yes	no	no	no	winter	yes	male	ICU	qxnz	death	winter	LRT	ICU	acinetobacter baumannii	PDR-AB	7~14days	2~3days	7~10days	>0time	yes	7~12days	7~12days	3~9days	4~12days	1day	1~6days	non	large	developed	1
105	train	45	SGZ	no	yes	no	no	no	no	no	no	summer	no	male	ICU	lpss	norma	winter	LRT	ICU	klebsiella pneumoniae	NA	7~14days	¡Ü1days	7~10days	non	yes	7~12days	7~12days	3~9days	non	2~4days	1~6days	non	general	developed	1
106	train	23	GZS	no	yes	yes	no	no	no	yes	no	winter	yes	female	surgical	ass	norma	winter	other	ICU	acinetobacter baumannii	CR-AB	7~14days	>5days	¡Ü6days	>0time	yes	7~12days	7~12days	3~9days	4~12days	2~4days	1~6days	non	large	undeveloped	1
107	validation	54	GZS	yes	yes	yes	no	no	no	no	no	autumn	yes	male	surgical	bjs	norma	autumn	VAP	ICU	klebsiella pneumoniae	NA	36~64days	4~5days	7~10days	>0time	yes	4~6days	4~6days	¡Ü2days	non	1day	non	non	large	undeveloped	2
108	validation	68	GZS	no	yes	yes	no	no	no	no	yes	autumn	yes	male	internal	qnz	transfer	winter	VAP	ICU	acinetobacter baumannii	CR-AB	15~36days	¡Ü1days	7~10days	>0time	yes	7~12days	7~12days	¡Ü2days	1~3days	5~7days	non	non	large	developed	2
109	train	49	GZS	no	yes	no	no	no	no	no	yes	spring	yes	female	surgical	gys	norma	spring	LRT	ICU	other	NA	15~36days	4~5days	7~10days	>0time	yes	7~12days	7~12days	¡Ü2days	1~3days	2~4days	1~6days	non	large	developed	1
110	validation	78	GZS	yes	yes	yes	yes	no	no	no	yes	autumn	yes	male	surgical	zys	norma	autumn	bacteremia	ICU	acinetobacter baumannii	CR-AB	7~14days	2~3days	7~10days	>0time	yes	¡Ü3days	¡Ü3days	¡Ü2days	non	1day	non	non	large	developed	2
111	train	89	GZS	no	yes	yes	yes	no	no	no	no	autumn	yes	male	ICU	gys	norma	autumn	LRT	ICU	staphylococcus aureus	NA	7~14days	2~3days	7~10days	>0time	yes	7~12days	7~12days	3~9days	4~12days	2~4days	1~6days	1~5days	large	developed	1
112	validation	75	GZS	no	yes	no	no	no	no	no	no	summer	no	male	surgical	qxnz	norma	summer	LRT	non-ICU	pseudomonas aeruginosa	MDR-PA	15~36days	4~5days	7~10days	non	yes	13~17days	13~17days	3~9days	4~12days	5~7days	7~14days	non	large	developed	2
113	train	50	GZS	no	yes	yes	no	no	no	no	yes	autumn	yes	male	surgical	qxnz	norma	autumn	LRT	ICU	acinetobacter baumannii	CR-AB	15~36days	2~3days	7~10days	>0time	yes	7~12days	7~12days	¡Ü2days	4~12days	8~25days	non	non	large	developed	1
114	train	62	GZS	yes	yes	no	yes	no	no	no	no	winter	yes	male	surgical	gys	norma	winter	LRT	non-ICU	other	NA	15~36days	4~5days	7~10days	>0time	yes	18~37days	18~37days	>16days	4~12days	5~7days	7~14days	1~5days	large	developed	1
115	validation	80	QDN	no	yes	no	no	no	no	no	no	winter	no	male	internal	qdnz	death	winter	UTI	non-ICU	klebsiella pneumoniae	NA	7~14days	2~3days	7~10days	non	yes	7~12days	7~12days	¡Ü2days	4~12days	8~25days	non	non	general	undeveloped	2
116	validation	62	GZS	no	yes	no	no	no	no	yes	no	winter	yes	female	ICU	ass	norma	winter	VAP	ICU	acinetobacter baumannii	PDR-AB	15~36days	4~5days	7~10days	>0time	yes	7~12days	7~12days	¡Ü2days	1~3days	5~7days	1~6days	non	large	undeveloped	2
117	train	44	GZS	no	yes	yes	no	no	no	yes	no	autumn	no	male	surgical	qnz	norma	autumn	LRT	ICU	acinetobacter baumannii	NA	7~14days	>5days	¡Ü6days	non	yes	7~12days	7~12days	¡Ü2days	non	5~7days	non	non	large	developed	1
118	validation	55	GZS	yes	yes	no	no	no	no	no	no	winter	yes	male	ICU	gys	norma	winter	VAP	ICU	acinetobacter baumannii	NA	7~14days	¡Ü1days	7~10days	>0time	yes	7~12days	7~12days	¡Ü2days	non	5~7days	1~6days	non	large	developed	2
119	validation	84	ASS	no	yes	no	yes	no	no	no	no	winter	no	female	internal	ass	norma	winter	LRT	ICU	klebsiella pneumoniae	NA	7~14days	2~3days	7~10days	non	yes	7~12days	7~12days	¡Ü2days	1~3days	8~25days	1~6days	non	general	undeveloped	2
120	train	49	ASS	no	yes	no	no	no	no	no	no	autumn	no	male	ICU	ass	norma	autumn	VAP	ICU	acinetobacter baumannii	PDR-AB	7~14days	2~3days	7~10days	non	yes	7~12days	7~12days	¡Ü2days	4~12days	8~25days	non	non	general	undeveloped	1
121	validation	72	GZS	no	yes	yes	no	yes	no	no	no	summer	yes	female	surgical	gys	norma	summer	SSI	ICU	other	NA	7~14days	2~3days	7~10days	>0time	yes	7~12days	7~12days	3~9days	4~12days	1day	1~6days	1~5days	large	developed	2
122	train	78	GZS	yes	yes	yes	yes	yes	no	no	yes	autumn	no	male	internal	zys	norma	autumn	LRT	non-ICU	acinetobacter baumannii	CR-AB	36~64days	2~3days	>36days	non	yes	>37days	>37days	3~9days	>12days	>25days	7~14days	non	large	developed	1
123	train	48	GZS	no	yes	no	no	no	no	no	no	summer	no	male	ICU	lpss	norma	summer	bacteremia	ICU	other	other	7~14days	2~3days	7~10days	non	yes	7~12days	7~12days	3~9days	non	2~4days	7~14days	non	large	developed	1
124	validation	41	GZS	no	yes	yes	no	no	no	no	no	winter	yes	male	surgical	ass	norma	winter	VAP	ICU	staphylococcus aureus	MRSA	7~14days	4~5days	¡Ü6days	>0time	yes	7~12days	7~12days	¡Ü2days	1~3days	8~25days	1~6days	non	large	undeveloped	2
125	validation	38	SGZ	no	yes	no	no	no	no	no	no	winter	no	male	ICU	lpss	norma	winter	LRT	ICU	other	NA	7~14days	¡Ü1days	7~10days	non	yes	7~12days	7~12days	¡Ü2days	non	5~7days	non	non	general	developed	2
126	validation	55	GZS	no	yes	no	no	no	no	yes	no	autumn	yes	male	ICU	qnz	norma	autumn	VAP	ICU	other	NA	7~14days	¡Ü1days	7~10days	>0time	yes	7~12days	7~12days	¡Ü2days	non	8~25days	non	non	large	developed	2
127	train	69	GZS	no	yes	no	no	no	no	no	no	winter	no	male	internal	gys	death	winter	LRT	ICU	acinetobacter baumannii	CR-AB	15~36days	¡Ü1days	7~10days	non	yes	18~37days	18~37days	¡Ü2days	non	8~25days	non	non	large	developed	1
128	train	42	GZS	no	yes	yes	yes	yes	no	no	no	spring	yes	male	surgical	qdnz	norma	spring	LRT	ICU	acinetobacter baumannii	NA	15~36days	4~5days	7~10days	>0time	yes	13~17days	13~17days	¡Ü2days	4~12days	8~25days	1~6days	non	large	undeveloped	1
129	validation	59	GZS	no	yes	no	no	no	no	yes	no	autumn	no	male	surgical	ass	norma	autumn	other	ICU	other	other	7~14days	¡Ü1days	7~10days	non	yes	7~12days	7~12days	¡Ü2days	non	8~25days	non	non	large	undeveloped	2
130	train	53	SGZ	yes	yes	no	no	yes	no	no	no	winter	yes	female	surgical	lpss	death	winter	LRT	ICU	klebsiella pneumoniae	NA	36~64days	¡Ü1days	7~10days	>0time	yes	7~12days	7~12days	3~9days	1~3days	2~4days	1~6days	1~5days	general	developed	1
131	train	50	ASS	no	yes	yes	no	no	yes	no	no	winter	no	male	ICU	ass	norma	winter	CAUTI	ICU	other	NA	15~36days	¡Ü1days	11~36days	non	yes	18~37days	18~37days	¡Ü2days	1~3days	8~25days	1~6days	non	general	undeveloped	1
132	train	52	ASS	no	yes	no	no	no	no	no	no	winter	yes	male	surgical	ass	norma	winter	other	ICU	acinetobacter baumannii	PDR-AB	7~14days	2~3days	¡Ü6days	>0time	yes	4~6days	4~6days	¡Ü2days	non	2~4days	non	non	general	undeveloped	1
133	train	91	SGZ	no	yes	no	yes	no	no	no	no	spring	no	male	internal	lpss	death	winter	LRT	non-ICU	escherichia coli	NA	15~36days	2~3days	7~10days	non	yes	18~37days	18~37days	3~9days	4~12days	8~25days	7~14days	non	general	developed	1
134	validation	76	QDN	no	yes	no	yes	no	no	no	no	spring	no	male	ICU	qdnz	norma	winter	bacteremia	ICU	acinetobacter baumannii	MDR-AB	7~14days	>5days	11~36days	non	yes	7~12days	7~12days	3~9days	4~12days	5~7days	1~6days	non	general	undeveloped	2
135	validation	61	GZS	no	yes	no	yes	no	no	no	no	spring	yes	male	surgical	gys	norma	spring	VAP	ICU	acinetobacter baumannii	CR-AB	15~36days	>5days	11~36days	>0time	yes	18~37days	18~37days	3~9days	4~12days	8~25days	1~6days	1~5days	large	developed	2
136	validation	82	GZS	yes	yes	yes	no	no	no	no	no	autumn	yes	male	surgical	zys	norma	autumn	VAP	ICU	acinetobacter baumannii	MDR-AB	15~36days	2~3days	7~10days	>0time	yes	18~37days	18~37days	3~9days	4~12days	8~25days	1~6days	non	large	developed	2
137	train	45	SGZ	no	yes	yes	no	no	no	no	no	winter	no	male	ICU	lpss	norma	winter	VAP	ICU	acinetobacter baumannii	MDR-AB	7~14days	¡Ü1days	7~10days	non	yes	7~12days	7~12days	3~9days	non	1day	7~14days	non	general	developed	1
138	validation	68	GZS	no	yes	yes	yes	yes	no	no	no	summer	yes	male	internal	gys	norma	summer	VAP	ICU	escherichia coli	NA	15~36days	4~5days	7~10days	>0time	yes	13~17days	13~17days	3~9days	4~12days	2~4days	7~14days	1~5days	large	developed	2
139	train	57	GZS	yes	yes	no	no	no	no	no	no	autumn	yes	female	surgical	trs	norma	autumn	LRT	ICU	NA	NA	15~36days	2~3days	11~36days	>0time	no	13~17days	13~17days	¡Ü2days	non	8~25days	non	non	large	undeveloped	1
140	train	46	GZS	no	yes	yes	no	no	no	no	no	summer	yes	male	surgical	gys	norma	summer	LRT	non-ICU	acinetobacter baumannii	NA	15~36days	¡Ü1days	¡Ü6days	>0time	yes	13~17days	13~17days	3~9days	>12days	8~25days	1~6days	>5days	large	developed	1
141	validation	95	GZS	no	yes	yes	no	no	no	no	no	autumn	yes	male	surgical	trs	norma	autumn	VAP	ICU	acinetobacter baumannii	CR-AB	15~36days	4~5days	7~10days	>0time	yes	18~37days	18~37days	¡Ü2days	non	8~25days	non	non	large	undeveloped	2
142	train	51	GZS	yes	yes	yes	no	yes	no	no	no	autumn	yes	female	surgical	zys	norma	autumn	LRT	non-ICU	other	NA	15~36days	2~3days	7~10days	>0time	yes	7~12days	7~12days	¡Ü2days	non	8~25days	1~6days	non	large	developed	1
143	validation	54	GZS	no	yes	yes	no	no	no	no	no	autumn	yes	male	ICU	gys	norma	autumn	LRT	ICU	klebsiella pneumoniae	NA	15~36days	4~5days	¡Ü6days	>0time	yes	18~37days	18~37days	¡Ü2days	non	8~25days	non	non	large	developed	2
144	train	62	GZS	yes	yes	yes	no	yes	no	no	no	autumn	yes	male	surgical	gys	death	autumn	VAP	ICU	acinetobacter baumannii	CR-AB	15~36days	4~5days	¡Ü6days	>0time	yes	7~12days	7~12days	3~9days	1~3days	2~4days	1~6days	non	large	developed	1
145	train	65	GZS	no	yes	no	no	no	no	yes	no	winter	no	male	ICU	zys	norma	winter	VAP	ICU	acinetobacter baumannii	PDR-AB	7~14days	>5days	7~10days	non	yes	7~12days	7~12days	¡Ü2days	non	8~25days	non	non	large	developed	1
146	train	50	GZS	no	yes	yes	no	no	no	yes	no	summer	no	male	surgical	bjs	norma	summer	GI	non-ICU	escherichia coli	NA	7~14days	>5days	7~10days	non	yes	7~12days	7~12days	¡Ü2days	non	5~7days	1~6days	non	large	undeveloped	1
147	train	47	GZS	no	yes	no	no	no	no	no	no	summer	no	male	surgical	gys	norma	summer	bacteremia	ICU	other	NA	7~14days	>5days	7~10days	non	yes	7~12days	7~12days	3~9days	4~12days	5~7days	1~6days	non	large	developed	1
148	train	86	GZS	no	yes	no	yes	yes	yes	no	no	winter	no	male	ICU	qxnz	death	winter	LRT	non-ICU	acinetobacter baumannii	PDR-AB	36~64days	>5days	11~36days	non	yes	13~17days	13~17days	10~16days	4~12days	5~7days	7~14days	non	large	developed	1
149	train	63	GZS	yes	yes	yes	no	no	no	no	no	spring	yes	male	internal	gys	norma	spring	SSI	ICU	acinetobacter baumannii	CR-AB	15~36days	>5days	11~36days	>0time	yes	18~37days	18~37days	3~9days	>12days	8~25days	1~6days	1~5days	large	developed	1
150	train	41	SKZ	no	yes	no	no	no	no	no	no	summer	yes	male	surgical	lpss	norma	winter	LRT	ICU	other	other	7~14days	4~5days	11~36days	>0time	yes	7~12days	7~12days	3~9days	4~12days	5~7days	1~6days	non	general	developed	1
151	train	71	GZS	no	yes	yes	yes	no	no	no	yes	autumn	no	female	internal	gys	norma	winter	LRT	non-ICU	staphylococcus aureus	MRSA	36~64days	4~5days	11~36days	non	yes	18~37days	18~37days	>16days	>12days	8~25days	>14days	>5days	large	developed	1
152	validation	55	SGZ	no	yes	yes	no	yes	no	yes	no	autumn	yes	male	ICU	lpss	norma	winter	VAP	ICU	acinetobacter baumannii	MDR-AB	7~14days	¡Ü1days	11~36days	>0time	yes	7~12days	7~12days	3~9days	4~12days	5~7days	1~6days	non	general	developed	2
153	validation	78	QDN	no	yes	no	no	no	no	no	no	autumn	no	male	ICU	qdnz	norma	winter	CAUTI	ICU	klebsiella pneumoniae	CRE	7~14days	¡Ü1days	11~36days	non	yes	7~12days	7~12days	3~9days	non	5~7days	1~6days	non	general	undeveloped	2
154	validation	86	GZS	yes	yes	no	yes	no	no	no	no	winter	no	male	ICU	other	norma	winter	LRT	ICU	klebsiella pneumoniae	other	15~36days	¡Ü1days	11~36days	non	yes	13~17days	13~17days	¡Ü2days	1~3days	8~25days	non	non	large	undeveloped	2
155	train	65	GZS	no	yes	no	no	no	no	no	no	winter	no	male	internal	gys	death	winter	VAP	ICU	staphylococcus aureus	MRSA	15~36days	¡Ü1days	11~36days	non	yes	13~17days	13~17days	3~9days	4~12days	5~7days	1~6days	1~5days	large	developed	1
156	train	76	GZS	yes	yes	yes	yes	yes	no	yes	no	spring	no	female	surgical	gys	norma	spring	LRT	non-ICU	NA	NA	7~14days	>5days	¡Ü6days	non	no	7~12days	7~12days	¡Ü2days	non	8~25days	1~6days	non	large	developed	1
157	validation	58	GZS	no	yes	yes	yes	yes	no	no	yes	winter	no	male	surgical	gys	norma	winter	VAP	ICU	acinetobacter baumannii	CR-AB	15~36days	2~3days	11~36days	non	yes	7~12days	7~12days	¡Ü2days	non	8~25days	non	non	large	developed	2
158	train	63	ASS	no	yes	no	no	no	no	no	no	summer	yes	male	surgical	ass	norma	summer	LRT	ICU	other	NA	7~14days	2~3days	11~36days	>0time	yes	13~17days	13~17days	3~9days	4~12days	2~4days	7~14days	non	general	undeveloped	1
159	train	52	ASS	no	yes	yes	no	yes	no	no	no	summer	no	male	surgical	ass	death	summer	LRT	ICU	acinetobacter baumannii	PDR-AB	7~14days	>5days	11~36days	non	yes	7~12days	7~12days	¡Ü2days	1~3days	8~25days	non	non	general	undeveloped	1
160	validation	52	GZS	no	yes	yes	no	yes	no	no	no	autumn	yes	male	ICU	gys	norma	autumn	LRT	ICU	acinetobacter baumannii	CR-AB	7~14days	2~3days	11~36days	>0time	yes	13~17days	13~17days	¡Ü2days	4~12days	8~25days	1~6days	non	large	developed	2
161	train	85	SGZ	no	yes	no	no	no	no	no	no	summer	yes	male	internal	lpss	norma	winter	VAP	ICU	acinetobacter baumannii	MDR-AB	15~36days	¡Ü1days	11~36days	>0time	yes	7~12days	7~12days	¡Ü2days	4~12days	5~7days	1~6days	non	general	developed	1
162	validation	76	SGZ	no	yes	yes	no	no	no	no	no	autumn	yes	male	surgical	lpss	norma	winter	VAP	ICU	other	NA	7~14days	¡Ü1days	11~36days	>0time	yes	13~17days	13~17days	3~9days	4~12days	5~7days	1~6days	1~5days	general	developed	2
163	train	50	SGZ	no	yes	no	no	no	no	no	no	autumn	yes	female	ICU	lpss	death	winter	VAP	ICU	acinetobacter baumannii	MDR-AB	7~14days	¡Ü1days	11~36days	>0time	yes	13~17days	13~17days	10~16days	non	1day	7~14days	non	general	developed	1
164	train	89	GZS	yes	yes	no	yes	yes	no	no	no	spring	no	male	internal	gys	norma	summer	LRT	non-ICU	other	NA	15~36days	>5days	11~36days	non	yes	13~17days	13~17days	3~9days	non	8~25days	1~6days	non	large	developed	1
165	train	45	GZS	no	yes	no	yes	no	no	no	no	autumn	yes	male	ICU	qxnz	norma	winter	bacteremia	ICU	staphylococcus aureus	NA	36~64days	4~5days	11~36days	>0time	yes	7~12days	7~12days	¡Ü2days	non	8~25days	non	non	large	developed	1
166	train	64	GZS	no	yes	yes	no	no	no	no	no	autumn	yes	female	surgical	qnz	norma	autumn	GI	non-ICU	acinetobacter baumannii	CR-AB	15~36days	>5days	11~36days	>0time	yes	18~37days	18~37days	>16days	4~12days	5~7days	>14days	1~5days	large	developed	1
167	validation	63	GZS	yes	yes	no	no	no	no	no	no	winter	yes	female	surgical	gys	death	winter	other	non-ICU	staphylococcus aureus	MRSA	15~36days	¡Ü1days	¡Ü6days	>0time	yes	18~37days	18~37days	3~9days	non	8~25days	1~6days	non	large	developed	2
168	train	77	GZS	no	yes	yes	no	yes	no	no	no	spring	yes	male	surgical	trs	norma	summer	LRT	ICU	klebsiella pneumoniae	CRE	15~36days	4~5days	11~36days	>0time	yes	13~17days	13~17days	3~9days	4~12days	8~25days	1~6days	non	large	undeveloped	1
169	validation	65	GZS	no	yes	yes	no	no	no	no	no	autumn	no	male	surgical	ass	norma	autumn	VAP	ICU	other	NA	7~14days	>5days	11~36days	non	yes	13~17days	13~17days	¡Ü2days	non	8~25days	non	non	large	undeveloped	2
170	train	54	GZS	yes	yes	yes	no	no	no	no	no	autumn	no	female	ICU	qnz	norma	autumn	VAP	ICU	acinetobacter baumannii	CR-AB	7~14days	>5days	11~36days	non	yes	13~17days	13~17days	3~9days	4~12days	8~25days	1~6days	non	large	developed	1
171	train	53	SKZ	no	yes	no	no	no	no	yes	no	spring	yes	female	surgical	lpss	transfer	winter	LRT	ICU	acinetobacter baumannii	CR-AB	15~36days	¡Ü1days	11~36days	>0time	yes	13~17days	13~17days	¡Ü2days	non	8~25days	non	non	general	developed	1
172	train	73	GZS	yes	yes	yes	yes	no	no	yes	yes	autumn	yes	male	ICU	gys	norma	autumn	VAP	ICU	staphylococcus aureus	MRSA	7~14days	>5days	11~36days	>0time	yes	13~17days	13~17days	3~9days	4~12days	2~4days	7~14days	non	large	developed	1
173	validation	47	GZS	no	yes	yes	no	no	no	no	yes	spring	yes	female	ICU	other	norma	spring	bacteremia	ICU	staphylococcus aureus	MRSA	7~14days	2~3days	11~36days	>0time	yes	13~17days	13~17days	3~9days	4~12days	8~25days	1~6days	non	large	undeveloped	2
174	train	49	QDN	no	yes	yes	no	no	no	no	no	autumn	no	female	surgical	qdnz	norma	winter	other	ICU	klebsiella pneumoniae	CRE	15~36days	¡Ü1days	11~36days	non	yes	13~17days	13~17days	10~16days	>12days	1day	7~14days	>5days	general	undeveloped	1
175	validation	63	GZS	yes	yes	no	yes	no	no	no	no	winter	no	female	ICU	trs	norma	winter	VAP	ICU	acinetobacter baumannii	PDR-AB	15~36days	2~3days	11~36days	non	yes	7~12days	7~12days	¡Ü2days	non	8~25days	non	non	large	undeveloped	2
176	train	83	GZS	yes	yes	yes	no	yes	no	no	no	winter	yes	female	internal	qxnz	death	winter	CAUTI	ICU	other	other	7~14days	4~5days	¡Ü6days	>0time	yes	13~17days	13~17days	3~9days	4~12days	5~7days	1~6days	>5days	large	developed	1
177	train	58	GZS	no	yes	no	yes	no	yes	no	no	summer	yes	male	surgical	ass	norma	autumn	LRT	non-ICU	acinetobacter baumannii	CR-AB	36~64days	>5days	11~36days	>0time	yes	18~37days	18~37days	¡Ü2days	1~3days	>25days	1~6days	non	large	undeveloped	1
178	train	71	QNZLL	no	yes	no	yes	no	no	no	no	spring	no	male	ICU	qnz	norma	winter	LRT	ICU	NA	NA	7~14days	¡Ü1days	11~36days	non	no	13~17days	13~17days	¡Ü2days	non	8~25days	non	non	general	developed	1
179	validation	67	GZS	no	yes	yes	no	no	no	no	no	spring	yes	male	surgical	qxnz	transfer	spring	VAP	ICU	acinetobacter baumannii	MDR-AB	36~64days	2~3days	11~36days	>0time	yes	18~37days	18~37days	3~9days	4~12days	8~25days	7~14days	non	large	developed	2
180	validation	74	SGZ	yes	yes	no	no	no	no	no	no	spring	yes	male	surgical	lpss	death	winter	VAP	ICU	klebsiella pneumoniae	CRE	7~14days	¡Ü1days	11~36days	>0time	yes	7~12days	7~12days	3~9days	4~12days	5~7days	7~14days	non	general	developed	2
181	train	82	GZS	no	yes	yes	no	no	no	no	no	spring	no	male	ICU	gys	norma	spring	VAP	ICU	acinetobacter baumannii	PDR-AB	15~36days	2~3days	11~36days	non	yes	13~17days	13~17days	3~9days	1~3days	8~25days	1~6days	non	large	developed	1
182	train	57	ASS	yes	yes	yes	no	yes	no	no	no	summer	yes	female	internal	ass	norma	summer	LRT	ICU	acinetobacter baumannii	PDR-AB	15~36days	>5days	11~36days	>0time	yes	13~17days	13~17days	3~9days	4~12days	2~4days	7~14days	1~5days	general	undeveloped	1
183	train	80	GZS	no	yes	no	no	no	no	no	no	summer	yes	male	surgical	gys	norma	summer	VAP	ICU	pseudomonas aeruginosa	PDR-AB	15~36days	4~5days	11~36days	>0time	yes	13~17days	13~17days	10~16days	>12days	1day	7~14days	1~5days	large	developed	1
184	train	69	ASS	no	yes	no	no	yes	no	no	yes	autumn	yes	male	surgical	ass	death	autumn	VAP	ICU	staphylococcus aureus	NA	7~14days	>5days	11~36days	>0time	yes	13~17days	13~17days	¡Ü2days	1~3days	8~25days	non	non	general	undeveloped	1
185	train	57	GZS	no	yes	no	no	no	no	no	no	spring	no	female	surgical	gys	death	spring	other	non-ICU	escherichia coli	NA	36~64days	¡Ü1days	¡Ü6days	non	yes	>37days	>37days	10~16days	non	8~25days	1~6days	>5days	large	developed	1
186	validation	53	GZS	no	yes	no	no	no	no	no	no	autumn	yes	male	surgical	other	norma	autumn	LRT	ICU	NA	NA	15~36days	2~3days	11~36days	>0time	no	¡Ü3days	¡Ü3days	¡Ü2days	non	1day	non	non	large	undeveloped	2
187	train	21	GZS	no	yes	yes	no	no	no	no	no	autumn	no	female	ICU	bjs	norma	autumn	LRT	ICU	other	NA	15~36days	¡Ü1days	11~36days	non	yes	7~12days	7~12days	¡Ü2days	non	8~25days	non	non	large	undeveloped	1
188	train	42	GZS	no	yes	no	no	no	no	yes	no	spring	yes	male	ICU	bjs	norma	spring	CAUTI	non-ICU	acinetobacter baumannii	NA	15~36days	4~5days	7~10days	>0time	yes	7~12days	7~12days	¡Ü2days	non	8~25days	non	non	large	undeveloped	1
189	train	71	ASS	no	yes	no	yes	yes	no	no	no	winter	yes	male	surgical	ass	norma	winter	VAP	ICU	acinetobacter baumannii	PDR-AB	15~36days	4~5days	¡Ü6days	>0time	yes	7~12days	7~12days	3~9days	4~12days	2~4days	1~6days	non	general	undeveloped	1
190	validation	74	SGZ	yes	yes	no	no	no	no	no	no	winter	no	male	ICU	lpss	norma	winter	LRT	ICU	acinetobacter baumannii	MDR-AB	15~36days	¡Ü1days	11~36days	non	yes	13~17days	13~17days	10~16days	4~12days	1day	1~6days	1~5days	general	developed	2
191	validation	70	QDN	no	yes	yes	no	no	no	no	no	summer	no	male	internal	qdnz	norma	winter	LRT	non-ICU	escherichia coli	CRE	15~36days	¡Ü1days	11~36days	non	yes	¡Ü3days	¡Ü3days	¡Ü2days	non	1day	non	non	general	undeveloped	2
192	train	52	SGZ	no	yes	no	no	no	no	no	no	autumn	yes	female	surgical	lpss	norma	winter	LRT	ICU	acinetobacter baumannii	MDR-AB	15~36days	¡Ü1days	11~36days	>0time	yes	13~17days	13~17days	10~16days	1~3days	2~4days	7~14days	non	general	developed	1
193	validation	43	GZS	yes	yes	yes	no	no	no	no	no	spring	yes	female	surgical	qdnz	norma	summer	LRT	ICU	pseudomonas aeruginosa	MDR-PA	15~36days	>5days	11~36days	>0time	yes	18~37days	18~37days	3~9days	4~12days	>25days	7~14days	1~5days	large	undeveloped	2
194	validation	68	GZS	yes	yes	yes	yes	no	no	no	no	summer	yes	male	surgical	other	norma	summer	other	ICU	acinetobacter baumannii	MDR-AB	15~36days	>5days	11~36days	>0time	yes	13~17days	13~17days	10~16days	non	5~7days	1~6days	>5days	large	undeveloped	2
195	train	38	GZS	no	yes	yes	no	no	no	no	no	autumn	yes	female	ICU	bjs	transfer	winter	LRT	ICU	pseudomonas aeruginosa	NA	15~36days	>5days	¡Ü6days	>0time	yes	18~37days	18~37days	10~16days	4~12days	5~7days	7~14days	non	large	undeveloped	1
196	train	49	GZS	yes	yes	no	no	no	no	yes	no	spring	yes	male	ICU	trs	norma	spring	VAP	ICU	acinetobacter baumannii	PDR-AB	15~36days	>5days	11~36days	>0time	yes	18~37days	18~37days	>16days	>12days	1day	>14days	non	large	undeveloped	1
197	train	63	GZS	yes	yes	no	no	no	no	no	no	summer	no	male	ICU	trs	norma	summer	GI	ICU	other	other	15~36days	>5days	11~36days	non	yes	13~17days	13~17days	¡Ü2days	4~12days	8~25days	non	non	large	undeveloped	1
198	train	78	QDN	no	yes	no	yes	no	no	no	no	summer	yes	male	surgical	qdnz	norma	winter	SSI	ICU	pseudomonas aeruginosa	other	15~36days	¡Ü1days	11~36days	>0time	yes	18~37days	18~37days	>16days	4~12days	1day	>14days	1~5days	general	undeveloped	1
199	train	66	GZS	no	yes	no	no	no	no	no	no	summer	no	female	surgical	qxnz	norma	summer	LRT	ICU	pseudomonas aeruginosa	NA	15~36days	¡Ü1days	11~36days	non	yes	13~17days	13~17days	¡Ü2days	non	8~25days	non	non	large	developed	1
200	train	58	SGZ	yes	yes	no	no	no	no	no	no	spring	yes	male	surgical	lpss	norma	winter	LRT	ICU	klebsiella pneumoniae	NA	15~36days	¡Ü1days	11~36days	>0time	yes	7~12days	7~12days	3~9days	4~12days	2~4days	1~6days	1~5days	general	developed	1
201	train	68	GZS	yes	yes	yes	no	yes	no	yes	no	autumn	yes	male	surgical	gys	norma	autumn	SSI	ICU	pseudomonas aeruginosa	MDR-PA	15~36days	>5days	11~36days	>0time	yes	13~17days	13~17days	3~9days	>12days	8~25days	7~14days	non	large	developed	1
202	train	66	ASS	no	yes	yes	no	yes	no	no	yes	spring	yes	male	surgical	ass	death	spring	VAP	ICU	acinetobacter baumannii	PDR-AB	15~36days	>5days	11~36days	>0time	yes	13~17days	13~17days	3~9days	4~12days	8~25days	1~6days	non	general	undeveloped	1
203	train	59	SGZ	no	yes	no	no	no	no	no	no	spring	yes	male	surgical	lpss	norma	winter	LRT	ICU	other	NA	15~36days	¡Ü1days	11~36days	>0time	yes	18~37days	18~37days	10~16days	non	8~25days	7~14days	non	general	developed	1
204	validation	64	ASS	no	yes	no	no	no	no	no	no	spring	yes	male	internal	ass	norma	spring	LRT	non-ICU	staphylococcus aureus	MRSA	15~36days	4~5days	11~36days	>0time	yes	13~17days	13~17days	10~16days	4~12days	2~4days	7~14days	non	general	undeveloped	2
205	train	67	GZS	yes	yes	yes	yes	no	no	no	no	spring	yes	male	ICU	gys	norma	spring	SSI	ICU	pseudomonas aeruginosa	NA	15~36days	2~3days	11~36days	>0time	yes	13~17days	13~17days	3~9days	non	5~7days	7~14days	non	large	developed	1
206	validation	64	GZS	no	yes	no	no	no	no	no	no	winter	yes	male	ICU	other	death	winter	VAP	ICU	klebsiella pneumoniae	other	15~36days	¡Ü1days	11~36days	>0time	yes	13~17days	13~17days	3~9days	4~12days	5~7days	7~14days	1~5days	large	undeveloped	2
207	train	51	SGZ	yes	yes	no	no	no	no	no	no	summer	no	male	ICU	lpss	norma	winter	LRT	ICU	other	NA	15~36days	¡Ü1days	11~36days	non	yes	13~17days	13~17days	3~9days	4~12days	5~7days	7~14days	non	general	developed	1
208	train	62	SGZ	no	yes	yes	no	no	no	no	no	spring	no	male	surgical	lpss	transfer	winter	VAP	ICU	acinetobacter baumannii	MDR-AB	15~36days	¡Ü1days	11~36days	non	yes	13~17days	13~17days	10~16days	4~12days	1day	7~14days	1~5days	general	developed	1
209	train	61	SGZ	no	yes	no	no	no	no	no	no	summer	yes	male	ICU	lpss	norma	winter	LRT	ICU	acinetobacter baumannii	MDR-AB	15~36days	¡Ü1days	11~36days	>0time	yes	13~17days	13~17days	10~16days	>12days	2~4days	7~14days	1~5days	general	developed	1
210	train	81	QDN	yes	yes	no	yes	no	no	no	no	winter	no	female	internal	qdnz	death	winter	LRT	non-ICU	NA	NA	15~36days	>5days	11~36days	non	no	18~37days	18~37days	3~9days	>12days	8~25days	1~6days	non	general	undeveloped	1
211	train	62	GZS	yes	yes	yes	no	yes	no	no	no	spring	no	male	surgical	bjs	norma	spring	LRT	non-ICU	acinetobacter baumannii	CR-AB	15~36days	4~5days	11~36days	non	yes	18~37days	18~37days	10~16days	>12days	8~25days	>14days	non	large	undeveloped	1
212	validation	84	GZS	yes	yes	no	yes	no	no	no	no	summer	yes	male	surgical	gys	death	summer	LRT	non-ICU	acinetobacter baumannii	CR-AB	15~36days	¡Ü1days	11~36days	>0time	yes	18~37days	18~37days	10~16days	4~12days	5~7days	7~14days	non	large	developed	2
213	train	84	GZS	no	yes	yes	yes	yes	no	no	no	spring	yes	female	internal	gys	norma	spring	VAP	ICU	other	NA	36~64days	4~5days	11~36days	>0time	yes	18~37days	18~37days	10~16days	>12days	5~7days	7~14days	non	large	developed	1
214	validation	75	GZS	no	yes	no	no	no	no	no	no	autumn	no	male	ICU	lpss	norma	autumn	LRT	non-ICU	pseudomonas aeruginosa	NA	15~36days	>5days	7~10days	non	yes	13~17days	13~17days	3~9days	4~12days	8~25days	1~6days	non	large	developed	2
215	train	63	QDN	no	yes	no	no	no	no	no	no	autumn	no	female	surgical	qdnz	norma	winter	LRT	non-ICU	pseudomonas aeruginosa	NA	15~36days	4~5days	11~36days	non	yes	18~37days	18~37days	3~9days	4~12days	8~25days	7~14days	non	general	undeveloped	1
216	train	46	GZS	no	yes	yes	no	no	no	yes	no	summer	yes	male	ICU	qxnz	norma	summer	VAP	ICU	acinetobacter baumannii	PDR-AB	15~36days	2~3days	11~36days	>0time	yes	18~37days	18~37days	¡Ü2days	non	8~25days	non	non	large	developed	1
217	train	75	GZS	yes	yes	yes	yes	yes	no	no	no	autumn	yes	male	surgical	gys	norma	autumn	LRT	non-ICU	acinetobacter baumannii	CR-AB	15~36days	4~5days	11~36days	>0time	yes	18~37days	18~37days	¡Ü2days	4~12days	8~25days	non	non	large	developed	1
218	train	61	SGZ	no	yes	no	no	no	no	no	no	spring	yes	male	surgical	lpss	norma	winter	LRT	ICU	other	NA	15~36days	¡Ü1days	11~36days	>0time	yes	13~17days	13~17days	10~16days	4~12days	1day	7~14days	>5days	general	developed	1
219	validation	49	GZS	yes	yes	no	no	no	no	no	no	winter	no	male	ICU	gys	norma	winter	GI	non-ICU	acinetobacter baumannii	CR-AB	36~64days	¡Ü1days	11~36days	non	yes	18~37days	18~37days	>16days	4~12days	2~4days	>14days	1~5days	large	developed	2
220	validation	94	GZS	no	yes	yes	no	yes	no	no	yes	summer	no	male	internal	trs	norma	summer	LRT	ICU	staphylococcus aureus	MRSA	15~36days	2~3days	11~36days	non	yes	18~37days	18~37days	3~9days	4~12days	8~25days	7~14days	non	large	undeveloped	2
221	validation	49	GZS	yes	yes	yes	no	no	no	yes	no	summer	yes	male	ICU	qxnz	norma	autumn	other	ICU	staphylococcus aureus	MRSA	15~36days	>5days	11~36days	>0time	yes	18~37days	18~37days	10~16days	>12days	2~4days	7~14days	1~5days	large	developed	2
222	train	72	ASS	yes	yes	yes	no	no	yes	no	no	winter	yes	male	surgical	ass	death	winter	LRT	ICU	acinetobacter baumannii	PDR-AB	15~36days	2~3days	11~36days	>0time	yes	18~37days	18~37days	3~9days	non	8~25days	7~14days	non	general	undeveloped	1
223	train	56	SGZ	no	yes	no	no	no	no	no	no	winter	yes	female	surgical	lpss	norma	winter	LRT	ICU	staphylococcus aureus	MRSA	15~36days	¡Ü1days	11~36days	>0time	yes	18~37days	18~37days	>16days	4~12days	1day	7~14days	1~5days	general	developed	1
224	validation	65	GZS	yes	yes	no	yes	no	no	no	no	summer	yes	male	surgical	qnz	norma	autumn	VAP	ICU	acinetobacter baumannii	PDR-AB	15~36days	2~3days	11~36days	>0time	yes	13~17days	13~17days	¡Ü2days	>12days	8~25days	non	non	large	developed	2
225	train	66	GZS	no	yes	yes	no	no	no	no	no	summer	yes	male	ICU	qdnz	norma	autumn	LRT	ICU	acinetobacter baumannii	PDR-AB	15~36days	>5days	11~36days	>0time	yes	18~37days	18~37days	¡Ü2days	4~12days	8~25days	1~6days	non	large	undeveloped	1
226	train	52	GZS	no	yes	yes	no	yes	no	no	no	autumn	yes	male	ICU	other	norma	autumn	VAP	non-ICU	klebsiella pneumoniae	NA	15~36days	>5days	7~10days	>0time	yes	13~17days	13~17days	¡Ü2days	4~12days	8~25days	non	non	large	undeveloped	1
227	train	77	SGZ	yes	yes	no	no	no	no	no	no	winter	yes	male	surgical	lpss	norma	winter	VAP	ICU	acinetobacter baumannii	MDR-AB	15~36days	¡Ü1days	11~36days	>0time	yes	18~37days	18~37days	>16days	>12days	1day	1~6days	>5days	general	developed	1
228	train	72	GZS	no	yes	yes	yes	yes	no	no	no	summer	no	male	internal	gys	norma	summer	LRT	non-ICU	acinetobacter baumannii	CR-AB	15~36days	2~3days	11~36days	non	yes	18~37days	18~37days	10~16days	4~12days	8~25days	7~14days	non	large	developed	1
229	train	75	GZS	no	yes	no	no	no	no	no	no	winter	no	male	surgical	lpss	norma	winter	VAP	ICU	acinetobacter baumannii	MDR-AB	15~36days	¡Ü1days	7~10days	non	yes	7~12days	7~12days	¡Ü2days	1~3days	8~25days	non	non	large	developed	1
230	train	52	GZS	yes	yes	no	no	yes	no	yes	no	summer	yes	male	surgical	gys	norma	summer	LRT	ICU	other	NA	15~36days	>5days	11~36days	>0time	yes	18~37days	18~37days	¡Ü2days	4~12days	8~25days	non	non	large	developed	1
231	train	70	GZS	no	yes	no	no	yes	yes	no	no	winter	no	male	ICU	ass	norma	winter	LRT	ICU	acinetobacter baumannii	CR-AB	15~36days	4~5days	11~36days	non	yes	18~37days	18~37days	>16days	>12days	1day	1~6days	>5days	large	undeveloped	1
232	train	65	GZS	yes	yes	yes	no	no	no	no	no	autumn	yes	male	surgical	trs	death	autumn	VAP	ICU	acinetobacter baumannii	CR-AB	15~36days	>5days	¡Ü6days	>0time	yes	13~17days	13~17days	10~16days	>12days	2~4days	7~14days	non	large	undeveloped	1
233	validation	18	GZS	no	yes	no	no	no	no	no	no	spring	no	female	ICU	bjs	norma	spring	VAP	ICU	acinetobacter baumannii	NA	15~36days	2~3days	11~36days	non	yes	18~37days	18~37days	¡Ü2days	non	8~25days	non	non	large	undeveloped	2
234	validation	64	GZS	no	yes	yes	no	no	no	no	yes	summer	yes	female	surgical	trs	norma	summer	VAP	ICU	acinetobacter baumannii	CR-AB	15~36days	>5days	11~36days	>0time	yes	18~37days	18~37days	¡Ü2days	4~12days	8~25days	non	non	large	undeveloped	2
235	train	47	GZS	no	yes	yes	no	yes	no	no	yes	winter	yes	female	ICU	bjs	norma	winter	bacteremia	non-ICU	acinetobacter baumannii	CR-AB	15~36days	>5days	11~36days	>0time	yes	18~37days	18~37days	3~9days	>12days	8~25days	1~6days	non	large	undeveloped	1
236	train	65	GZS	yes	yes	yes	yes	yes	no	no	no	autumn	no	female	ICU	ass	norma	autumn	LRT	ICU	acinetobacter baumannii	PDR-AB	15~36days	>5days	11~36days	non	yes	18~37days	18~37days	10~16days	>12days	5~7days	7~14days	1~5days	large	undeveloped	1
237	train	43	ASS	no	yes	yes	yes	no	no	no	no	spring	yes	male	surgical	ass	norma	spring	LRT	non-ICU	acinetobacter baumannii	PDR-AB	15~36days	>5days	11~36days	>0time	yes	18~37days	18~37days	>16days	1~3days	5~7days	>14days	non	general	undeveloped	1
238	train	66	GZS	yes	yes	yes	no	no	no	yes	no	winter	yes	male	ICU	trs	norma	winter	VAP	ICU	acinetobacter baumannii	PDR-AB	15~36days	4~5days	11~36days	>0time	yes	18~37days	18~37days	3~9days	4~12days	5~7days	7~14days	non	large	undeveloped	1
239	validation	52	QNZLL	no	yes	yes	no	yes	no	no	no	winter	no	male	ICU	qnz	norma	winter	LRT	ICU	NA	NA	15~36days	¡Ü1days	11~36days	non	no	7~12days	7~12days	¡Ü2days	non	8~25days	non	non	general	developed	2
240	train	63	GZS	no	yes	yes	no	no	no	no	no	summer	yes	female	surgical	bjs	norma	autumn	VAP	non-ICU	acinetobacter baumannii	PDR-AB	15~36days	4~5days	11~36days	>0time	yes	18~37days	18~37days	3~9days	4~12days	8~25days	7~14days	non	large	undeveloped	1
241	train	22	GZS	no	yes	yes	no	no	no	no	no	winter	yes	male	surgical	trs	norma	winter	LRT	ICU	other	NA	15~36days	2~3days	11~36days	>0time	yes	7~12days	7~12days	¡Ü2days	non	8~25days	non	non	large	undeveloped	1
242	train	29	SGZ	no	yes	no	no	no	no	no	no	summer	yes	male	surgical	lpss	norma	winter	VAP	ICU	klebsiella pneumoniae	NA	15~36days	¡Ü1days	11~36days	>0time	yes	18~37days	18~37days	>16days	4~12days	2~4days	7~14days	1~5days	general	developed	1
243	validation	64	GZS	no	yes	yes	yes	no	no	no	no	autumn	yes	male	surgical	zys	norma	autumn	LRT	non-ICU	acinetobacter baumannii	CR-AB	>64days	>5days	11~36days	>0time	yes	>37days	>37days	>16days	>12days	>25days	>14days	non	large	developed	2
244	validation	68	SGZ	no	yes	no	no	yes	no	no	no	summer	no	female	surgical	lpss	norma	winter	LRT	ICU	klebsiella pneumoniae	NA	15~36days	¡Ü1days	11~36days	non	yes	18~37days	18~37days	3~9days	non	8~25days	7~14days	non	general	developed	2
245	validation	62	GZS	no	yes	no	yes	no	no	no	no	winter	no	male	ICU	gys	death	winter	VAP	ICU	acinetobacter baumannii	MDR-AB	15~36days	¡Ü1days	¡Ü6days	non	yes	7~12days	7~12days	3~9days	non	2~4days	1~6days	non	large	developed	2
246	train	78	GZS	yes	yes	yes	yes	yes	no	no	no	autumn	no	male	internal	zys	norma	autumn	LRT	non-ICU	staphylococcus aureus	MRSA	15~36days	>5days	7~10days	non	yes	18~37days	18~37days	¡Ü2days	>12days	8~25days	1~6days	non	large	developed	1
247	train	66	GZS	no	yes	no	no	no	no	no	no	autumn	no	male	internal	gys	death	winter	other	non-ICU	acinetobacter baumannii	CR-AB	36~64days	¡Ü1days	11~36days	non	yes	18~37days	18~37days	>16days	>12days	5~7days	>14days	>5days	large	developed	1
248	train	56	GZS	no	yes	no	no	no	no	no	no	spring	yes	male	surgical	bjs	death	spring	GI	non-ICU	klebsiella pneumoniae	CRE	15~36days	¡Ü1days	11~36days	>0time	yes	18~37days	18~37days	10~16days	4~12days	8~25days	>14days	1~5days	large	undeveloped	1
249	train	82	GZS	yes	yes	yes	yes	yes	no	no	no	winter	yes	female	surgical	gys	death	winter	LRT	non-ICU	acinetobacter baumannii	CR-AB	15~36days	4~5days	11~36days	>0time	yes	18~37days	18~37days	¡Ü2days	non	>25days	non	non	large	developed	1
250	train	80	GZS	no	yes	yes	no	no	no	no	no	winter	no	male	ICU	trs	norma	winter	VAP	ICU	klebsiella pneumoniae	NA	15~36days	¡Ü1days	11~36days	non	yes	13~17days	13~17days	¡Ü2days	1~3days	8~25days	1~6days	non	large	undeveloped	1
251	validation	89	GZS	no	yes	yes	yes	no	no	no	no	winter	no	male	ICU	trs	norma	winter	VAP	ICU	klebsiella pneumoniae	CRE	15~36days	>5days	11~36days	non	yes	18~37days	18~37days	3~9days	>12days	8~25days	1~6days	1~5days	large	undeveloped	2
252	train	87	QNZLL	no	yes	no	no	no	no	no	no	spring	no	female	ICU	qnz	norma	winter	UTI	ICU	NA	NA	15~36days	¡Ü1days	11~36days	non	no	4~6days	4~6days	¡Ü2days	non	5~7days	non	non	general	developed	1
253	validation	74	GZS	yes	yes	yes	no	yes	no	yes	no	summer	yes	male	surgical	trs	norma	summer	LRT	ICU	klebsiella pneumoniae	CRE	15~36days	2~3days	11~36days	>0time	yes	18~37days	18~37days	10~16days	>12days	8~25days	1~6days	>5days	large	undeveloped	2
254	train	33	GZS	no	yes	no	no	no	no	no	no	spring	no	female	ICU	qnz	norma	spring	bacteremia	ICU	klebsiella pneumoniae	CRE	15~36days	¡Ü1days	11~36days	non	yes	18~37days	18~37days	>16days	non	1day	1~6days	>5days	large	developed	1
255	train	71	QDN	no	yes	no	no	no	yes	no	no	spring	no	male	ICU	qdnz	norma	winter	LRT	ICU	pseudomonas aeruginosa	NA	>64days	¡Ü1days	>36days	non	yes	>37days	>37days	>16days	>12days	>25days	>14days	non	general	undeveloped	1
256	train	86	GZS	no	yes	yes	no	yes	no	no	no	spring	yes	male	internal	trs	norma	spring	LRT	ICU	acinetobacter baumannii	MDR-AB	15~36days	4~5days	11~36days	>0time	yes	18~37days	18~37days	10~16days	4~12days	1day	>14days	non	large	undeveloped	1
257	train	63	SGZ	no	yes	no	no	no	no	no	no	winter	no	female	ICU	lpss	norma	winter	VAP	ICU	klebsiella pneumoniae	CRE	15~36days	¡Ü1days	11~36days	non	yes	18~37days	18~37days	>16days	>12days	1day	7~14days	>5days	general	developed	1
258	train	85	QDN	no	yes	no	yes	no	no	no	no	summer	no	female	internal	qdnz	death	winter	VAP	ICU	klebsiella pneumoniae	CRE	15~36days	¡Ü1days	11~36days	non	yes	18~37days	18~37days	¡Ü2days	>12days	8~25days	1~6days	non	general	undeveloped	1
259	train	67	ASS	no	yes	no	no	no	no	no	no	autumn	yes	female	surgical	ass	norma	winter	LRT	ICU	staphylococcus aureus	NA	15~36days	4~5days	11~36days	>0time	yes	18~37days	18~37days	>16days	>12days	2~4days	>14days	1~5days	general	undeveloped	1
260	validation	86	GZS	yes	yes	yes	no	no	no	no	no	autumn	yes	male	surgical	gys	death	autumn	LRT	non-ICU	acinetobacter baumannii	CR-AB	15~36days	4~5days	11~36days	>0time	yes	18~37days	18~37days	10~16days	4~12days	8~25days	7~14days	1~5days	large	developed	2
261	validation	83	GZS	no	yes	no	no	no	no	no	no	winter	yes	male	internal	gys	death	spring	VAP	ICU	staphylococcus aureus	MRSA	15~36days	¡Ü1days	11~36days	>0time	yes	13~17days	13~17days	3~9days	4~12days	5~7days	7~14days	non	large	developed	2
262	train	51	QDN	no	yes	no	no	no	no	yes	no	winter	no	male	surgical	qdnz	norma	winter	VAP	ICU	acinetobacter baumannii	MDR-AB	15~36days	>5days	11~36days	non	yes	18~37days	18~37days	3~9days	4~12days	8~25days	7~14days	non	general	undeveloped	1
263	validation	59	QDN	yes	yes	yes	no	no	no	no	no	autumn	no	male	surgical	qdnz	norma	winter	VAP	ICU	acinetobacter baumannii	MDR-AB	15~36days	¡Ü1days	11~36days	non	yes	18~37days	18~37days	3~9days	>12days	8~25days	1~6days	non	general	undeveloped	2
264	validation	45	SGZ	no	yes	no	no	no	no	no	no	spring	no	female	ICU	lpss	norma	winter	VAP	ICU	acinetobacter baumannii	PDR-AB	15~36days	¡Ü1days	11~36days	non	yes	18~37days	18~37days	>16days	>12days	8~25days	7~14days	1~5days	general	developed	2
265	train	72	QDN	no	yes	no	no	no	no	no	no	autumn	no	male	internal	qdnz	norma	winter	other	non-ICU	acinetobacter baumannii	MDR-AB	>64days	¡Ü1days	11~36days	non	yes	>37days	>37days	>16days	4~12days	>25days	7~14days	>5days	general	undeveloped	1
266	train	77	QNZLL	yes	yes	no	no	no	no	no	no	spring	no	male	ICU	qnz	norma	winter	LRT	ICU	NA	NA	15~36days	¡Ü1days	11~36days	non	no	18~37days	18~37days	¡Ü2days	non	8~25days	non	non	general	developed	1
267	train	42	GZS	no	yes	no	no	no	no	no	no	summer	no	male	ICU	lpss	norma	summer	LRT	ICU	acinetobacter baumannii	MRSA	15~36days	2~3days	11~36days	non	yes	18~37days	18~37days	¡Ü2days	non	8~25days	non	non	large	developed	1
268	train	72	SGZ	no	yes	no	no	no	no	no	no	summer	no	male	ICU	lpss	norma	winter	VAP	ICU	acinetobacter baumannii	MDR-AB	15~36days	¡Ü1days	11~36days	non	yes	18~37days	18~37days	>16days	4~12days	1day	7~14days	>5days	general	developed	1
269	train	70	GZS	yes	yes	yes	no	no	no	no	no	summer	yes	male	ICU	qxnz	norma	summer	LRT	ICU	acinetobacter baumannii	PDR-AB	36~64days	4~5days	11~36days	>0time	yes	18~37days	18~37days	10~16days	1~3days	8~25days	7~14days	non	large	developed	1
270	train	64	GZS	no	yes	no	no	no	no	no	yes	summer	yes	female	surgical	gys	norma	summer	LRT	ICU	other	NA	15~36days	>5days	11~36days	>0time	yes	18~37days	18~37days	10~16days	>12days	8~25days	1~6days	>5days	large	developed	1
271	train	35	ASS	no	yes	no	no	no	no	no	no	spring	yes	male	surgical	ass	norma	spring	SSI	ICU	acinetobacter baumannii	PDR-AB	15~36days	>5days	11~36days	>0time	yes	18~37days	18~37days	>16days	>12days	2~4days	>14days	1~5days	general	undeveloped	1
272	train	63	QDN	no	yes	no	no	no	no	yes	no	summer	yes	male	surgical	qdnz	death	winter	LRT	ICU	acinetobacter baumannii	MDR-AB	15~36days	2~3days	11~36days	>0time	yes	18~37days	18~37days	>16days	>12days	2~4days	7~14days	>5days	general	undeveloped	1
273	train	41	QDN	no	yes	no	no	no	no	no	no	autumn	yes	male	surgical	qdnz	norma	winter	VAP	ICU	acinetobacter baumannii	MDR-AB	15~36days	¡Ü1days	11~36days	>0time	yes	18~37days	18~37days	3~9days	4~12days	8~25days	1~6days	1~5days	general	undeveloped	1
274	validation	45	QDN	no	yes	no	no	no	no	no	no	autumn	no	male	internal	qdnz	norma	winter	LRT	non-ICU	acinetobacter baumannii	MDR-AB	36~64days	>5days	11~36days	non	yes	>37days	>37days	>16days	>12days	8~25days	>14days	non	general	undeveloped	2
275	train	77	GZS	no	yes	yes	no	yes	no	no	no	spring	no	female	ICU	gys	norma	spring	VAP	ICU	acinetobacter baumannii	PDR-AB	15~36days	>5days	11~36days	non	yes	18~37days	18~37days	10~16days	>12days	8~25days	1~6days	>5days	large	developed	1
276	train	60	QDN	no	yes	no	yes	no	no	no	no	spring	no	male	internal	qdnz	norma	winter	LRT	non-ICU	other	NA	36~64days	4~5days	11~36days	non	yes	18~37days	18~37days	>16days	>12days	5~7days	7~14days	>5days	general	undeveloped	1
277	train	60	GZS	no	yes	no	no	no	no	no	no	summer	yes	male	ICU	trs	norma	summer	LRT	ICU	pseudomonas aeruginosa	MDR-PA	15~36days	2~3days	11~36days	>0time	yes	18~37days	18~37days	3~9days	4~12days	8~25days	1~6days	non	large	undeveloped	1
278	train	53	GZS	no	yes	no	no	no	no	no	no	spring	yes	male	ICU	lpss	norma	spring	SSI	non-ICU	other	other	15~36days	¡Ü1days	11~36days	>0time	yes	18~37days	18~37days	¡Ü2days	non	8~25days	non	non	large	developed	1
279	train	74	QDN	yes	yes	no	no	no	yes	no	no	summer	no	male	internal	qdnz	norma	winter	VAP	ICU	acinetobacter baumannii	MDR-AB	15~36days	¡Ü1days	11~36days	non	yes	18~37days	18~37days	>16days	4~12days	8~25days	>14days	1~5days	general	undeveloped	1
280	train	61	GZS	no	yes	no	no	yes	no	no	yes	autumn	no	female	surgical	gys	norma	autumn	VAP	ICU	other	NA	15~36days	¡Ü1days	11~36days	non	yes	18~37days	18~37days	¡Ü2days	non	8~25days	non	non	large	developed	1
281	validation	67	GZS	no	yes	yes	yes	no	no	yes	no	autumn	no	male	ICU	gys	norma	autumn	GI	ICU	other	other	36~64days	4~5days	>36days	non	yes	18~37days	18~37days	>16days	4~12days	8~25days	>14days	non	large	developed	2
282	train	58	GZS	yes	yes	no	no	no	no	no	no	spring	yes	female	surgical	gys	norma	spring	VAP	ICU	staphylococcus aureus	MRSA	15~36days	¡Ü1days	11~36days	>0time	yes	18~37days	18~37days	>16days	>12days	5~7days	1~6days	>5days	large	developed	1
283	validation	58	GZS	no	yes	yes	no	yes	no	no	no	winter	yes	male	ICU	gys	norma	winter	SSI	ICU	acinetobacter baumannii	CR-AB	36~64days	>5days	11~36days	>0time	yes	18~37days	18~37days	10~16days	>12days	8~25days	7~14days	1~5days	large	developed	2
284	train	45	GZS	no	yes	no	no	no	no	no	yes	summer	no	female	ICU	ass	norma	summer	bacteremia	ICU	staphylococcus aureus	MRSA	15~36days	>5days	11~36days	non	yes	18~37days	18~37days	¡Ü2days	>12days	8~25days	1~6days	non	large	undeveloped	1
285	train	89	GZS	yes	yes	no	yes	no	yes	no	yes	summer	yes	male	ICU	zys	norma	summer	LRT	ICU	pseudomonas aeruginosa	MDR-PA	36~64days	2~3days	11~36days	>0time	yes	18~37days	18~37days	>16days	>12days	8~25days	>14days	>5days	large	developed	1
286	train	86	QDN	no	yes	no	yes	no	no	yes	no	summer	yes	female	internal	qdnz	norma	winter	other	ICU	klebsiella pneumoniae	CRE	15~36days	¡Ü1days	11~36days	>0time	yes	18~37days	18~37days	3~9days	>12days	8~25days	7~14days	non	general	undeveloped	1
287	train	66	GZS	no	yes	yes	no	no	no	yes	no	winter	no	male	surgical	gys	norma	winter	CAUTI	non-ICU	staphylococcus aureus	MRSA	15~36days	>5days	¡Ü6days	non	yes	18~37days	18~37days	>16days	>12days	8~25days	7~14days	>5days	large	developed	1
288	train	74	GZS	yes	yes	no	no	no	no	no	no	winter	yes	male	ICU	gys	death	winter	VAP	non-ICU	klebsiella pneumoniae	CRE	15~36days	¡Ü1days	11~36days	>0time	yes	18~37days	18~37days	>16days	>12days	5~7days	>14days	non	large	developed	1
289	train	70	QDN	no	yes	no	no	no	no	no	no	summer	no	female	surgical	qdnz	death	winter	UTI	non-ICU	klebsiella pneumoniae	CRE	36~64days	4~5days	7~10days	non	yes	18~37days	18~37days	3~9days	>12days	>25days	7~14days	non	general	undeveloped	1
290	train	21	ASS	no	yes	yes	no	no	no	yes	yes	autumn	yes	male	surgical	ass	death	autumn	LRT	ICU	klebsiella pneumoniae	CRE	15~36days	>5days	11~36days	>0time	yes	18~37days	18~37days	>16days	4~12days	8~25days	>14days	non	general	undeveloped	1
291	train	40	SGZ	no	yes	no	no	no	no	no	no	summer	no	female	ICU	lpss	norma	winter	VAP	ICU	pseudomonas aeruginosa	MDR-PA	15~36days	¡Ü1days	11~36days	non	yes	18~37days	18~37days	>16days	non	5~7days	7~14days	>5days	general	developed	1
292	validation	46	GZS	no	yes	no	no	no	no	no	no	winter	yes	male	surgical	bjs	norma	winter	VAP	ICU	acinetobacter baumannii	CR-AB	15~36days	>5days	11~36days	>0time	yes	18~37days	18~37days	>16days	non	8~25days	>14days	non	large	undeveloped	2
293	validation	76	ASS	no	yes	no	no	no	no	no	no	spring	no	male	surgical	ass	norma	spring	SSI	ICU	klebsiella pneumoniae	NA	15~36days	>5days	11~36days	non	yes	18~37days	18~37days	¡Ü2days	>12days	>25days	non	non	general	undeveloped	2
294	train	89	GZS	no	yes	yes	no	yes	yes	no	yes	summer	no	male	ICU	gys	norma	summer	UTI	ICU	pseudomonas aeruginosa	NA	15~36days	>5days	11~36days	non	yes	18~37days	18~37days	10~16days	>12days	8~25days	7~14days	1~5days	large	developed	1
295	train	36	GZS	no	yes	no	no	no	no	no	no	summer	no	male	ICU	qnz	death	summer	LRT	ICU	acinetobacter baumannii	CR-AB	15~36days	¡Ü1days	11~36days	non	yes	18~37days	18~37days	3~9days	>12days	8~25days	1~6days	non	large	developed	1
296	train	69	GZS	no	yes	no	no	no	no	no	no	spring	yes	female	internal	qnz	norma	spring	VAP	ICU	staphylococcus aureus	MRSA	36~64days	¡Ü1days	11~36days	>0time	yes	18~37days	18~37days	¡Ü2days	4~12days	>25days	non	non	large	developed	1
297	train	45	SGZ	no	yes	yes	no	no	no	yes	no	winter	no	female	ICU	lpss	norma	winter	LRT	ICU	staphylococcus aureus	MRSA	36~64days	>5days	11~36days	non	yes	>37days	>37days	>16days	>12days	8~25days	>14days	>5days	general	developed	1
298	train	63	GZS	no	yes	yes	no	no	no	no	yes	spring	yes	female	surgical	gys	norma	spring	LRT	non-ICU	klebsiella pneumoniae	CRE	36~64days	>5days	11~36days	>0time	yes	>37days	>37days	10~16days	>12days	>25days	7~14days	1~5days	large	developed	1
299	train	72	GZS	no	yes	no	no	no	yes	no	no	spring	yes	male	surgical	gys	norma	spring	LRT	ICU	acinetobacter baumannii	CR-AB	15~36days	2~3days	11~36days	>0time	yes	18~37days	18~37days	>16days	>12days	1day	>14days	>5days	large	developed	1
300	validation	49	ASS	no	yes	yes	no	no	no	yes	no	summer	yes	male	surgical	ass	norma	summer	VAP	ICU	acinetobacter baumannii	PDR-AB	15~36days	>5days	11~36days	>0time	yes	18~37days	18~37days	3~9days	non	8~25days	7~14days	non	general	undeveloped	2
301	train	49	GZS	no	yes	yes	no	no	no	yes	no	spring	no	male	surgical	bjs	norma	spring	VAP	ICU	acinetobacter baumannii	CR-AB	15~36days	>5days	11~36days	non	yes	18~37days	18~37days	>16days	>12days	8~25days	>14days	>5days	large	undeveloped	1
302	validation	54	GZS	no	yes	yes	yes	no	no	no	no	summer	yes	male	surgical	qnz	norma	summer	VAP	ICU	pseudomonas aeruginosa	MDR-PA	>64days	4~5days	>36days	>0time	yes	>37days	>37days	>16days	>12days	8~25days	7~14days	>5days	large	developed	2
303	train	58	GZS	no	yes	yes	no	no	no	yes	no	autumn	yes	male	surgical	qnz	norma	autumn	VAP	ICU	other	NA	15~36days	>5days	11~36days	>0time	yes	18~37days	18~37days	¡Ü2days	4~12days	8~25days	non	non	large	developed	1
304	train	67	SGZ	yes	yes	no	no	no	no	no	no	winter	yes	male	surgical	lpss	norma	winter	VAP	ICU	pseudomonas aeruginosa	other	15~36days	¡Ü1days	11~36days	>0time	yes	18~37days	18~37days	>16days	>12days	1day	>14days	1~5days	general	developed	1
305	validation	28	GZS	no	yes	yes	no	no	no	yes	no	winter	yes	male	ICU	trs	norma	winter	VAP	ICU	escherichia coli	NA	15~36days	>5days	11~36days	>0time	yes	18~37days	18~37days	¡Ü2days	4~12days	>25days	non	non	large	undeveloped	2
306	train	81	GZS	yes	yes	yes	no	yes	no	no	no	autumn	yes	female	ICU	gys	death	autumn	VAP	ICU	acinetobacter baumannii	PDR-AB	36~64days	2~3days	>36days	>0time	yes	18~37days	18~37days	>16days	>12days	8~25days	7~14days	1~5days	large	developed	1
307	validation	64	GZS	no	yes	yes	no	yes	no	no	no	spring	no	male	ICU	qnz	norma	spring	LRT	ICU	klebsiella pneumoniae	other	15~36days	>5days	11~36days	non	yes	18~37days	18~37days	>16days	4~12days	5~7days	>14days	non	large	developed	2
308	validation	75	SGZ	no	yes	no	no	no	yes	no	no	summer	no	male	internal	lpss	norma	winter	VAP	ICU	acinetobacter baumannii	MDR-AB	36~64days	¡Ü1days	11~36days	non	yes	18~37days	18~37days	10~16days	>12days	8~25days	7~14days	non	general	developed	2
309	train	19	GZS	no	yes	no	no	no	no	yes	no	spring	no	male	ICU	trs	norma	spring	LRT	ICU	pseudomonas aeruginosa	NA	15~36days	¡Ü1days	11~36days	non	yes	7~12days	7~12days	¡Ü2days	4~12days	8~25days	non	non	large	undeveloped	1
310	validation	53	GZS	yes	yes	yes	no	yes	no	no	no	autumn	yes	female	surgical	gys	norma	winter	LRT	ICU	acinetobacter baumannii	CR-AB	36~64days	¡Ü1days	11~36days	>0time	yes	18~37days	18~37days	¡Ü2days	non	8~25days	non	non	large	developed	2
311	train	64	GZS	no	yes	no	no	no	no	no	no	summer	no	female	surgical	ass	norma	summer	bacteremia	non-ICU	escherichia coli	CRE	>64days	>5days	11~36days	non	yes	>37days	>37days	>16days	>12days	>25days	>14days	>5days	large	undeveloped	1
312	train	69	QDN	no	yes	no	no	no	no	yes	no	winter	yes	male	surgical	qdnz	norma	winter	LRT	non-ICU	acinetobacter baumannii	MDR-AB	36~64days	>5days	11~36days	>0time	yes	18~37days	18~37days	>16days	4~12days	2~4days	>14days	>5days	general	undeveloped	1
313	validation	77	GZS	no	yes	yes	yes	yes	no	no	no	winter	no	male	ICU	trs	norma	winter	LRT	ICU	klebsiella pneumoniae	NA	15~36days	4~5days	11~36days	non	yes	18~37days	18~37days	¡Ü2days	non	8~25days	non	non	large	undeveloped	2
314	train	45	GZS	no	yes	yes	no	no	no	no	yes	autumn	yes	female	surgical	qxnz	norma	autumn	VAP	ICU	staphylococcus aureus	MRSA	36~64days	4~5days	11~36days	>0time	yes	18~37days	18~37days	10~16days	4~12days	8~25days	7~14days	1~5days	large	developed	1
315	train	42	GZS	no	yes	yes	no	no	no	yes	no	summer	yes	male	surgical	qnz	norma	summer	VAP	non-ICU	staphylococcus aureus	MRSA	36~64days	>5days	11~36days	>0time	yes	>37days	>37days	>16days	>12days	2~4days	7~14days	>5days	large	developed	1
316	train	52	GZS	no	yes	no	no	yes	no	no	no	spring	yes	female	ICU	bjs	norma	spring	VAP	ICU	klebsiella pneumoniae	NA	36~64days	¡Ü1days	11~36days	>0time	yes	18~37days	18~37days	¡Ü2days	non	>25days	non	non	large	undeveloped	1
317	validation	32	GZS	no	yes	yes	no	no	no	yes	no	winter	yes	female	ICU	qdnz	norma	winter	LRT	ICU	staphylococcus aureus	MRSA	36~64days	>5days	>36days	>0time	yes	18~37days	18~37days	3~9days	4~12days	8~25days	1~6days	non	large	undeveloped	2
318	validation	85	GZS	yes	yes	yes	yes	yes	no	no	no	autumn	yes	male	surgical	gys	norma	autumn	VAP	ICU	acinetobacter baumannii	CR-AB	36~64days	>5days	>36days	>0time	yes	18~37days	18~37days	10~16days	4~12days	8~25days	>14days	non	large	developed	2
319	train	63	GZS	no	yes	no	no	no	no	no	no	winter	yes	male	surgical	qnz	death	spring	CAUTI	ICU	other	other	36~64days	¡Ü1days	11~36days	>0time	yes	18~37days	18~37days	10~16days	>12days	8~25days	1~6days	>5days	large	developed	1
320	train	84	ASS	no	yes	yes	yes	yes	no	no	no	winter	yes	male	surgical	ass	norma	winter	UTI	non-ICU	other	other	36~64days	¡Ü1days	11~36days	>0time	yes	18~37days	18~37days	>16days	non	8~25days	>14days	non	general	undeveloped	1
321	train	83	GZS	yes	yes	no	yes	no	yes	no	no	winter	no	male	internal	gys	norma	winter	LRT	ICU	acinetobacter baumannii	PDR-AB	36~64days	2~3days	>36days	non	yes	>37days	>37days	10~16days	non	>25days	7~14days	1~5days	large	developed	1
322	train	43	GZS	no	yes	yes	no	no	no	no	no	winter	yes	female	surgical	ass	norma	spring	VAP	ICU	acinetobacter baumannii	CR-AB	>64days	>5days	>36days	>0time	yes	>37days	>37days	3~9days	1~3days	>25days	1~6days	non	large	undeveloped	1
323	train	65	GZS	no	yes	no	no	no	no	no	no	summer	no	male	ICU	bjs	norma	summer	VAP	ICU	acinetobacter baumannii	CR-AB	36~64days	¡Ü1days	>36days	non	yes	>37days	>37days	>16days	>12days	8~25days	1~6days	>5days	large	undeveloped	1
324	validation	27	GZS	no	yes	yes	no	no	no	yes	no	spring	no	male	ICU	qnz	norma	spring	other	ICU	acinetobacter baumannii	NA	36~64days	¡Ü1days	>36days	non	yes	18~37days	18~37days	¡Ü2days	non	8~25days	non	non	large	developed	2
325	train	62	ASS	no	yes	yes	no	no	yes	no	no	summer	yes	male	internal	ass	norma	summer	LRT	ICU	pseudomonas aeruginosa	MDR-PA	36~64days	¡Ü1days	>36days	>0time	yes	18~37days	18~37days	>16days	>12days	8~25days	7~14days	>5days	general	undeveloped	1
326	validation	72	SGZ	no	yes	yes	no	yes	no	no	no	winter	yes	female	ICU	lpss	norma	winter	VAP	ICU	acinetobacter baumannii	CR-AB	36~64days	¡Ü1days	>36days	>0time	yes	18~37days	18~37days	>16days	4~12days	5~7days	>14days	>5days	general	developed	2
327	validation	38	GZS	no	yes	yes	no	yes	no	no	no	autumn	no	male	ICU	gys	norma	autumn	LRT	ICU	staphylococcus aureus	MRSA	36~64days	¡Ü1days	>36days	non	yes	18~37days	18~37days	10~16days	>12days	>25days	7~14days	non	large	developed	2
328	train	70	GZS	no	yes	yes	no	no	no	no	no	summer	no	female	ICU	qxnz	norma	summer	UTI	ICU	acinetobacter baumannii	PDR-AB	36~64days	2~3days	>36days	non	yes	>37days	>37days	>16days	>12days	8~25days	>14days	1~5days	large	developed	1
329	train	34	GZS	no	yes	yes	no	no	no	yes	no	autumn	yes	male	ICU	qnz	norma	autumn	UTI	ICU	acinetobacter baumannii	MDR-AB	36~64days	>5days	>36days	>0time	yes	18~37days	18~37days	10~16days	>12days	8~25days	7~14days	non	large	developed	1
330	validation	64	ASS	yes	yes	yes	no	yes	no	no	no	spring	no	male	ICU	ass	norma	spring	CAUTI	ICU	escherichia coli	NA	36~64days	2~3days	>36days	non	yes	18~37days	18~37days	¡Ü2days	non	8~25days	non	non	general	undeveloped	2
331	train	61	GZS	no	yes	yes	no	no	no	no	no	autumn	no	male	surgical	qxnz	norma	autumn	LRT	ICU	pseudomonas aeruginosa	MDR-PA	36~64days	2~3days	>36days	non	yes	>37days	>37days	>16days	4~12days	8~25days	>14days	non	large	developed	1
332	validation	75	GZS	yes	yes	no	no	no	no	yes	no	summer	yes	female	ICU	other	norma	summer	LRT	ICU	klebsiella pneumoniae	NA	36~64days	>5days	>36days	>0time	yes	>37days	>37days	¡Ü2days	non	>25days	non	non	large	undeveloped	2
333	validation	64	GZS	yes	yes	no	yes	no	no	no	no	winter	yes	male	ICU	qxnz	death	winter	VAP	ICU	acinetobacter baumannii	PDR-AB	36~64days	>5days	>36days	>0time	yes	>37days	>37days	>16days	>12days	8~25days	>14days	1~5days	large	developed	2
334	validation	80	QDN	no	yes	no	yes	no	no	no	no	summer	no	male	internal	qdnz	norma	winter	VAP	ICU	acinetobacter baumannii	MDR-AB	36~64days	2~3days	>36days	non	yes	>37days	>37days	>16days	>12days	5~7days	1~6days	>5days	general	undeveloped	2
335	validation	73	GZS	no	yes	no	no	yes	no	no	no	winter	yes	male	surgical	gys	death	spring	LRT	non-ICU	pseudomonas aeruginosa	MDR-PA	>64days	¡Ü1days	11~36days	>0time	yes	>37days	>37days	3~9days	4~12days	>25days	7~14days	non	large	developed	2
336	validation	85	QNZLL	yes	yes	yes	yes	no	yes	no	no	summer	no	male	ICU	qnz	death	winter	UTI	ICU	escherichia coli	CRE	36~64days	¡Ü1days	>36days	non	yes	13~17days	13~17days	10~16days	non	5~7days	7~14days	non	general	developed	2
337	validation	62	ASS	no	yes	no	no	no	no	no	no	winter	no	female	surgical	ass	norma	winter	CAUTI	ICU	acinetobacter baumannii	PDR-AB	36~64days	>5days	>36days	non	yes	18~37days	18~37days	>16days	>12days	8~25days	>14days	non	general	undeveloped	2
338	validation	80	GZS	no	yes	yes	yes	no	no	no	no	spring	yes	male	surgical	gys	norma	spring	LRT	ICU	acinetobacter baumannii	PDR-AB	36~64days	>5days	>36days	>0time	yes	>37days	>37days	>16days	>12days	8~25days	>14days	1~5days	large	developed	2
339	train	73	GZS	yes	yes	yes	no	yes	no	no	yes	spring	yes	male	ICU	bjs	norma	summer	other	ICU	acinetobacter baumannii	CR-AB	36~64days	>5days	>36days	>0time	yes	>37days	>37days	>16days	>12days	8~25days	>14days	>5days	large	undeveloped	1
340	train	33	QDN	no	yes	no	no	no	no	no	no	winter	yes	male	ICU	qdnz	death	winter	VAP	ICU	acinetobacter baumannii	MDR-AB	36~64days	>5days	>36days	>0time	yes	>37days	>37days	>16days	>12days	8~25days	7~14days	>5days	general	undeveloped	1
341	train	28	GZS	no	yes	no	no	no	no	yes	no	spring	yes	male	ICU	qxnz	norma	spring	VAP	ICU	acinetobacter baumannii	MDR-AB	36~64days	4~5days	>36days	>0time	yes	>37days	>37days	>16days	>12days	8~25days	7~14days	>5days	large	developed	1
342	train	56	ASS	yes	yes	yes	no	no	no	no	no	summer	no	male	ICU	ass	norma	summer	UTI	ICU	other	NA	36~64days	2~3days	>36days	non	yes	18~37days	18~37days	>16days	>12days	1day	>14days	non	general	undeveloped	1
343	validation	56	ASS	no	yes	no	no	no	no	no	no	summer	no	male	ICU	ass	norma	summer	other	ICU	escherichia coli	CRE	36~64days	>5days	>36days	non	yes	13~17days	13~17days	3~9days	4~12days	8~25days	7~14days	non	general	undeveloped	2
344	train	79	GZS	yes	yes	no	no	no	no	no	no	winter	no	male	ICU	qdnz	norma	winter	VAP	ICU	klebsiella pneumoniae	CRE	36~64days	2~3days	>36days	non	yes	>37days	>37days	>16days	>12days	8~25days	>14days	non	large	undeveloped	1
345	validation	67	GZS	no	yes	no	yes	no	no	no	no	spring	no	female	surgical	ass	norma	summer	VAP	ICU	staphylococcus aureus	MRSA	>64days	>5days	>36days	non	yes	>37days	>37days	>16days	>12days	>25days	>14days	non	large	undeveloped	2
346	train	47	GZS	no	yes	no	no	no	no	no	no	spring	yes	female	ICU	qxnz	norma	spring	VAP	ICU	acinetobacter baumannii	MDR-AB	36~64days	>5days	>36days	>0time	yes	>37days	>37days	>16days	>12days	5~7days	>14days	>5days	large	developed	1
347	train	94	GZS	no	yes	no	no	no	yes	no	no	autumn	no	male	internal	zys	norma	autumn	LRT	non-ICU	acinetobacter baumannii	CR-AB	>64days	2~3days	>36days	non	yes	>37days	>37days	¡Ü2days	4~12days	>25days	non	non	large	developed	1
348	train	65	GZS	no	yes	yes	no	yes	no	no	no	autumn	no	male	surgical	gys	death	winter	VAP	ICU	klebsiella pneumoniae	CRE	36~64days	>5days	¡Ü6days	non	yes	18~37days	18~37days	10~16days	>12days	5~7days	non	>5days	large	developed	1
349	train	80	GZS	yes	yes	yes	yes	yes	no	no	no	summer	yes	male	surgical	zys	norma	summer	VAP	non-ICU	staphylococcus aureus	MRSA	>64days	2~3days	>36days	>0time	yes	>37days	>37days	10~16days	>12days	>25days	7~14days	non	large	developed	1
350	train	40	GZS	no	yes	yes	no	no	no	no	no	autumn	yes	male	ICU	ass	norma	autumn	LRT	ICU	staphylococcus aureus	MRSA	>64days	>5days	11~36days	>0time	yes	>37days	>37days	>16days	>12days	>25days	7~14days	>5days	large	undeveloped	1
351	train	68	GZS	no	yes	yes	yes	no	no	no	no	spring	yes	male	surgical	ass	norma	spring	LRT	ICU	acinetobacter baumannii	PDR-AB	>64days	4~5days	>36days	>0time	yes	>37days	>37days	>16days	>12days	>25days	>14days	non	large	undeveloped	1
352	validation	46	GZS	no	yes	yes	no	no	no	no	no	spring	yes	male	surgical	trs	norma	spring	SSI	non-ICU	klebsiella pneumoniae	CRE	>64days	>5days	11~36days	>0time	yes	>37days	>37days	>16days	>12days	8~25days	>14days	1~5days	large	undeveloped	2
353	validation	92	GZS	yes	yes	yes	no	yes	no	no	no	winter	yes	male	ICU	gys	norma	winter	LRT	ICU	staphylococcus aureus	MRSA	>64days	¡Ü1days	11~36days	>0time	yes	>37days	>37days	3~9days	4~12days	>25days	1~6days	non	large	developed	2
354	train	69	GZS	yes	yes	yes	no	no	no	no	no	autumn	no	female	surgical	ass	norma	autumn	CAUTI	non-ICU	escherichia coli	CRE	>64days	4~5days	>36days	non	yes	>37days	>37days	>16days	>12days	8~25days	>14days	non	large	undeveloped	1
355	train	41	GZS	no	yes	no	no	no	no	no	no	winter	yes	male	surgical	bjs	norma	winter	bacteremia	ICU	acinetobacter baumannii	CR-AB	36~64days	¡Ü1days	>36days	>0time	yes	>37days	>37days	10~16days	>12days	>25days	7~14days	non	large	undeveloped	1
356	train	50	GZS	no	yes	yes	no	no	no	no	no	autumn	no	male	ICU	qxnz	norma	winter	CAUTI	ICU	pseudomonas aeruginosa	MDR-PA	36~64days	2~3days	>36days	non	yes	>37days	>37days	¡Ü2days	non	>25days	1~6days	non	large	developed	1
357	validation	92	GZS	yes	yes	yes	yes	yes	no	no	no	winter	yes	male	ICU	qxnz	death	spring	LRT	ICU	pseudomonas aeruginosa	MDR-PA	>64days	4~5days	>36days	>0time	yes	>37days	>37days	¡Ü2days	>12days	>25days	non	non	large	developed	2
358	validation	81	GZS	no	yes	yes	yes	no	no	no	no	autumn	yes	male	surgical	zys	death	autumn	VAP	ICU	acinetobacter baumannii	CR-AB	36~64days	>5days	>36days	>0time	yes	>37days	>37days	>16days	>12days	2~4days	>14days	>5days	large	developed	2
359	validation	84	ASS	yes	yes	yes	yes	yes	no	yes	no	summer	yes	male	ICU	ass	norma	summer	CAUTI	ICU	pseudomonas aeruginosa	MDR-PA	36~64days	¡Ü1days	>36days	>0time	yes	4~6days	4~6days	¡Ü2days	non	5~7days	non	non	general	undeveloped	2
360	validation	78	GZS	no	yes	no	no	yes	no	no	no	summer	yes	male	surgical	zys	norma	summer	LRT	ICU	acinetobacter baumannii	CR-AB	>64days	2~3days	>36days	>0time	yes	18~37days	18~37days	10~16days	>12days	8~25days	7~14days	non	large	developed	2
361	validation	35	GZS	no	yes	no	no	no	no	no	no	autumn	yes	male	surgical	bjs	norma	autumn	LRT	ICU	acinetobacter baumannii	CR-AB	>64days	¡Ü1days	>36days	>0time	yes	>37days	>37days	¡Ü2days	4~12days	>25days	non	non	large	undeveloped	2
362	train	81	GZS	yes	yes	no	no	no	no	no	no	winter	no	male	ICU	gys	death	winter	VAP	ICU	acinetobacter baumannii	CR-AB	>64days	¡Ü1days	>36days	non	yes	>37days	>37days	>16days	>12days	8~25days	>14days	non	large	developed	1
363	train	45	GZS	no	yes	no	no	yes	no	no	no	winter	yes	male	ICU	bjs	norma	winter	LRT	non-ICU	acinetobacter baumannii	MDR-AB	>64days	>5days	¡Ü6days	>0time	yes	18~37days	18~37days	¡Ü2days	4~12days	>25days	non	non	large	undeveloped	1
364	validation	53	SGZ	no	yes	no	no	no	no	no	no	summer	yes	female	ICU	lpss	death	winter	LRT	ICU	other	NA	>64days	¡Ü1days	>36days	>0time	yes	>37days	>37days	10~16days	1~3days	>25days	7~14days	non	general	developed	2
365	train	66	GZS	yes	yes	no	no	yes	no	no	no	spring	no	male	ICU	zys	norma	spring	bacteremia	ICU	acinetobacter baumannii	PDR-AB	>64days	>5days	>36days	non	yes	>37days	>37days	>16days	>12days	8~25days	>14days	>5days	large	developed	1
366	train	64	GZS	no	yes	yes	no	no	no	yes	yes	autumn	yes	male	ICU	zys	norma	autumn	other	non-ICU	acinetobacter baumannii	MDR-AB	>64days	>5days	7~10days	>0time	yes	>37days	>37days	3~9days	4~12days	>25days	1~6days	non	large	developed	1
367	validation	75	GZS	no	yes	no	no	no	no	no	no	autumn	yes	male	surgical	gys	norma	autumn	VAP	non-ICU	acinetobacter baumannii	CR-AB	>64days	¡Ü1days	>36days	>0time	yes	>37days	>37days	10~16days	4~12days	>25days	7~14days	non	large	developed	2
368	train	56	ASS	no	yes	no	no	yes	no	no	no	summer	no	male	ICU	ass	norma	summer	LRT	ICU	acinetobacter baumannii	PDR-AB	>64days	>5days	>36days	non	yes	>37days	>37days	>16days	>12days	5~7days	>14days	>5days	general	undeveloped	1
369	train	81	GZS	yes	yes	no	no	no	no	no	no	autumn	no	male	ICU	gys	norma	autumn	SSI	ICU	escherichia coli	CRE	>64days	¡Ü1days	>36days	non	yes	>37days	>37days	¡Ü2days	4~12days	>25days	1~6days	non	large	developed	1
370	validation	71	GZS	no	yes	no	no	no	no	no	no	spring	no	male	internal	zys	norma	spring	LRT	non-ICU	pseudomonas aeruginosa	MDR-PA	>64days	>5days	>36days	non	yes	>37days	>37days	>16days	>12days	8~25days	>14days	1~5days	large	developed	2
371	train	70	QDN	no	yes	no	no	no	no	no	no	summer	no	female	ICU	qdnz	norma	winter	UTI	ICU	pseudomonas aeruginosa	MDR-PA	>64days	¡Ü1days	>36days	non	yes	18~37days	18~37days	¡Ü2days	non	>25days	1~6days	non	general	undeveloped	1
372	train	54	ASS	no	yes	no	no	no	no	no	no	spring	no	male	ICU	ass	norma	spring	LRT	ICU	klebsiella pneumoniae	NA	>64days	2~3days	>36days	non	yes	¡Ü3days	¡Ü3days	¡Ü2days	non	1day	non	non	general	undeveloped	1
373	train	80	ASS	yes	yes	yes	no	yes	no	no	no	winter	no	male	internal	ass	norma	winter	CAUTI	ICU	acinetobacter baumannii	PDR-AB	>64days	>5days	>36days	non	yes	>37days	>37days	>16days	>12days	>25days	>14days	non	general	undeveloped	1
374	train	76	GZS	no	yes	no	no	no	no	no	no	autumn	no	male	surgical	lpss	death	autumn	UTI	non-ICU	staphylococcus aureus	other	>64days	¡Ü1days	7~10days	non	yes	>37days	>37days	3~9days	>12days	>25days	1~6days	non	large	developed	1
375	train	41	ASS	no	yes	no	no	no	no	no	no	summer	yes	male	surgical	ass	norma	summer	VAP	ICU	escherichia coli	CRE	>64days	>5days	>36days	>0time	yes	>37days	>37days	>16days	>12days	>25days	>14days	non	general	undeveloped	1
376	train	77	QDN	yes	yes	no	no	no	no	no	no	autumn	no	female	internal	qdnz	norma	winter	LRT	non-ICU	acinetobacter baumannii	MDR-AB	>64days	2~3days	>36days	non	yes	>37days	>37days	¡Ü2days	non	>25days	non	non	general	undeveloped	1
377	validation	40	GZS	no	yes	no	no	no	no	no	no	spring	yes	male	ICU	other	norma	summer	VAP	ICU	klebsiella pneumoniae	other	>64days	4~5days	>36days	>0time	yes	>37days	>37days	>16days	>12days	>25days	7~14days	>5days	large	undeveloped	2
378	train	83	ASS	no	yes	yes	no	no	no	no	no	spring	no	female	internal	ass	norma	spring	UTI	non-ICU	escherichia coli	CRE	>64days	>5days	11~36days	non	yes	>37days	>37days	3~9days	4~12days	>25days	1~6days	1~5days	general	undeveloped	1
379	train	67	GZS	no	yes	no	no	yes	no	no	no	autumn	yes	male	ICU	gys	death	autumn	VAP	non-ICU	acinetobacter baumannii	MDR-AB	>64days	>5days	>36days	>0time	yes	>37days	>37days	>16days	>12days	>25days	>14days	>5days	large	developed	1
380	validation	74	SGZ	no	yes	no	no	no	no	no	no	summer	no	female	surgical	lpss	norma	winter	VAP	ICU	staphylococcus aureus	MRSA	>64days	2~3days	>36days	non	yes	>37days	>37days	>16days	>12days	5~7days	7~14days	>5days	general	developed	2
381	train	84	ASS	no	yes	yes	no	yes	no	no	no	spring	yes	male	ICU	ass	norma	spring	LRT	ICU	klebsiella pneumoniae	CRE	>64days	¡Ü1days	>36days	>0time	yes	7~12days	7~12days	¡Ü2days	4~12days	8~25days	non	non	general	undeveloped	1
382	train	47	GZS	no	yes	no	no	no	no	no	no	spring	yes	male	ICU	gys	norma	spring	VAP	ICU	acinetobacter baumannii	PDR-AB	>64days	4~5days	>36days	>0time	yes	>37days	>37days	10~16days	non	>25days	7~14days	non	large	developed	1
383	train	86	GZS	no	yes	yes	yes	yes	no	no	no	autumn	no	male	ICU	zys	norma	autumn	LRT	ICU	acinetobacter baumannii	MDR-PA	>64days	4~5days	>36days	non	yes	>37days	>37days	10~16days	>12days	>25days	>14days	non	large	developed	1
384	validation	83	GZS	no	yes	yes	yes	no	no	no	yes	spring	yes	male	ICU	zys	norma	spring	LRT	non-ICU	acinetobacter baumannii	PDR-AB	>64days	2~3days	>36days	>0time	yes	>37days	>37days	>16days	>12days	>25days	>14days	non	large	developed	2
385	train	60	SKZ	no	yes	yes	no	no	no	no	no	summer	yes	male	surgical	lpss	death	winter	VAP	ICU	escherichia coli	NA	>64days	>5days	>36days	>0time	yes	18~37days	18~37days	3~9days	4~12days	8~25days	1~6days	non	general	developed	1
386	validation	55	GZS	no	yes	no	no	no	no	no	no	summer	no	male	ICU	qnz	death	summer	LRT	ICU	acinetobacter baumannii	CR-AB	>64days	>5days	>36days	non	yes	>37days	>37days	3~9days	>12days	>25days	1~6days	non	large	developed	2
387	train	23	GZS	no	yes	no	no	no	no	no	no	autumn	no	female	surgical	qnz	norma	autumn	VAP	ICU	acinetobacter baumannii	CR-AB	>64days	¡Ü1days	>36days	non	yes	>37days	>37days	>16days	>12days	>25days	>14days	>5days	large	developed	1
388	validation	47	GZS	no	yes	yes	no	no	no	yes	no	winter	yes	male	ICU	qnz	norma	winter	other	ICU	pseudomonas aeruginosa	MDR-PA	>64days	>5days	>36days	>0time	yes	>37days	>37days	>16days	>12days	8~25days	>14days	non	large	developed	2
389	train	87	ASS	no	yes	yes	no	yes	no	no	no	winter	yes	male	surgical	ass	norma	winter	LRT	ICU	acinetobacter baumannii	PDR-AB	>64days	>5days	>36days	>0time	yes	>37days	>37days	>16days	>12days	8~25days	>14days	1~5days	general	undeveloped	1
390	validation	53	QDN	no	yes	no	no	no	no	no	no	autumn	yes	female	ICU	qdnz	norma	winter	LRT	ICU	escherichia coli	NA	>64days	¡Ü1days	>36days	>0time	yes	>37days	>37days	3~9days	1~3days	>25days	1~6days	non	general	undeveloped	2
391	train	49	ASS	yes	yes	no	no	no	no	no	no	spring	yes	male	surgical	ass	norma	spring	LRT	ICU	acinetobacter baumannii	PDR-AB	>64days	>5days	>36days	>0time	yes	>37days	>37days	>16days	>12days	>25days	>14days	non	general	undeveloped	1
392	validation	44	QDN	no	yes	no	no	no	no	yes	no	summer	no	male	surgical	qdnz	norma	winter	LRT	ICU	pseudomonas aeruginosa	other	>64days	¡Ü1days	>36days	non	yes	>37days	>37days	>16days	non	8~25days	>14days	non	general	undeveloped	2
393	train	84	ASS	no	yes	yes	no	yes	no	yes	no	autumn	no	male	ICU	ass	norma	autumn	LRT	ICU	klebsiella pneumoniae	NA	>64days	¡Ü1days	>36days	non	yes	>37days	>37days	¡Ü2days	non	>25days	non	non	general	undeveloped	1
394	train	81	GZS	yes	yes	no	yes	no	no	no	no	spring	no	male	ICU	gys	norma	summer	CAUTI	non-ICU	acinetobacter baumannii	MDR-AB	>64days	4~5days	>36days	non	yes	>37days	>37days	¡Ü2days	non	>25days	non	non	large	developed	1
395	train	18	GZS	no	yes	yes	no	no	no	yes	no	summer	yes	male	ICU	qnz	norma	summer	LRT	ICU	acinetobacter baumannii	CR-AB	>64days	4~5days	>36days	>0time	yes	>37days	>37days	>16days	>12days	>25days	>14days	>5days	large	developed	1
396	train	56	SKZ	no	yes	no	no	no	no	no	no	winter	yes	male	ICU	lpss	norma	winter	VAP	ICU	pseudomonas aeruginosa	other	>64days	>5days	>36days	>0time	yes	>37days	>37days	10~16days	4~12days	>25days	1~6days	>5days	general	developed	1
397	train	92	ASS	no	yes	no	no	no	no	no	no	spring	no	male	ICU	ass	norma	spring	UTI	ICU	escherichia coli	CRE	>64days	2~3days	>36days	non	yes	18~37days	18~37days	¡Ü2days	non	8~25days	non	non	general	undeveloped	1
398	train	75	GZS	yes	yes	yes	no	yes	no	no	no	summer	yes	male	surgical	lpss	norma	summer	LRT	non-ICU	escherichia coli	NA	>64days	4~5days	>36days	>0time	yes	18~37days	18~37days	¡Ü2days	non	>25days	non	non	large	developed	1
399	train	66	GZS	no	yes	yes	no	yes	no	no	no	winter	no	male	ICU	bjs	norma	winter	LRT	ICU	acinetobacter baumannii	CR-AB	>64days	2~3days	>36days	non	yes	>37days	>37days	>16days	>12days	>25days	>14days	non	large	undeveloped	1
400	train	45	SGZ	no	yes	no	no	no	no	no	no	autumn	yes	male	ICU	lpss	norma	winter	LRT	ICU	other	NA	>64days	2~3days	>36days	>0time	yes	>37days	>37days	>16days	>12days	>25days	7~14days	>5days	general	developed	1
401	train	55	GZS	no	yes	no	no	no	no	no	no	summer	no	male	ICU	bjs	norma	summer	CAUTI	ICU	other	other	>64days	¡Ü1days	>36days	non	yes	>37days	>37days	¡Ü2days	non	>25days	non	non	large	undeveloped	1
402	train	53	SGZ	no	yes	no	no	no	no	no	no	autumn	yes	male	ICU	lpss	norma	winter	VAP	ICU	acinetobacter baumannii	PDR-AB	>64days	¡Ü1days	>36days	>0time	yes	>37days	>37days	3~9days	>12days	>25days	7~14days	non	general	developed	1
403	train	46	ASS	yes	yes	yes	no	yes	no	no	no	summer	no	male	ICU	ass	norma	summer	LRT	ICU	staphylococcus aureus	MRSA	>64days	>5days	>36days	non	yes	>37days	>37days	>16days	>12days	>25days	>14days	>5days	general	undeveloped	1
404	train	75	GZS	no	yes	yes	no	no	yes	no	no	winter	no	female	ICU	gys	death	winter	LRT	ICU	acinetobacter baumannii	PDR-AB	>64days	>5days	>36days	non	yes	>37days	>37days	>16days	>12days	8~25days	>14days	>5days	large	developed	1
405	validation	70	QDN	no	yes	no	no	no	no	no	no	spring	no	female	ICU	qdnz	norma	winter	other	ICU	pseudomonas aeruginosa	MDR-PA	>64days	¡Ü1days	>36days	non	yes	4~6days	4~6days	¡Ü2days	non	1day	non	non	general	undeveloped	2
406	train	84	ASS	no	yes	no	no	no	no	no	no	winter	no	male	ICU	ass	norma	spring	other	ICU	staphylococcus aureus	MRSA	>64days	2~3days	>36days	non	yes	>37days	>37days	¡Ü2days	>12days	>25days	non	non	general	undeveloped	1
407	train	37	GZS	no	yes	yes	no	no	no	yes	no	winter	yes	male	ICU	other	death	winter	VAP	ICU	acinetobacter baumannii	PDR-AB	>64days	>5days	>36days	>0time	yes	>37days	>37days	¡Ü2days	>12days	>25days	non	non	large	undeveloped	1
408	train	80	QDN	no	yes	no	no	no	no	no	no	autumn	yes	female	surgical	qdnz	norma	winter	VAP	ICU	acinetobacter baumannii	MDR-AB	>64days	¡Ü1days	>36days	>0time	yes	>37days	>37days	>16days	4~12days	>25days	>14days	>5days	general	undeveloped	1
409	train	69	GZS	yes	yes	yes	no	no	no	no	no	winter	no	female	ICU	ass	norma	winter	LRT	ICU	acinetobacter baumannii	CR-AB	>64days	>5days	>36days	non	yes	>37days	>37days	>16days	>12days	>25days	7~14days	>5days	large	undeveloped	1
410	validation	50	GZS	no	yes	no	no	no	no	no	no	spring	no	male	ICU	gys	norma	summer	CAUTI	ICU	klebsiella pneumoniae	CRE	>64days	¡Ü1days	>36days	non	yes	18~37days	18~37days	¡Ü2days	non	8~25days	non	non	large	developed	2
411	train	42	SGZ	no	no	no	no	no	no	no	no	autumn	no	male	ICU	lpss	norma	NA	NA	NA	NA	NA	>64days	¡Ü1days	>36days	non	no	¡Ü3days	¡Ü3days	¡Ü2days	non	1day	non	non	general	developed	1
412	train	27	SGZ	no	no	no	no	no	no	no	no	autumn	no	female	ICU	lpss	norma	NA	NA	NA	NA	NA	36~64days	¡Ü1days	>36days	non	no	¡Ü3days	¡Ü3days	¡Ü2days	non	1day	non	non	general	developed	1
413	train	31	SGZ	no	no	no	no	no	no	no	no	winter	no	male	ICU	lpss	norma	NA	NA	NA	NA	NA	36~64days	¡Ü1days	>36days	non	no	¡Ü3days	¡Ü3days	¡Ü2days	non	1day	non	non	general	developed	1
414	validation	65	SGZ	no	no	no	no	no	no	no	no	autumn	no	female	ICU	lpss	norma	NA	NA	NA	NA	NA	15~36days	¡Ü1days	11~36days	non	no	¡Ü3days	¡Ü3days	¡Ü2days	non	1day	non	non	general	developed	2
415	validation	69	GZS	no	no	no	no	no	no	no	no	summer	no	male	ICU	trs	norma	NA	NA	NA	NA	NA	15~36days	¡Ü1days	11~36days	non	no	¡Ü3days	¡Ü3days	¡Ü2days	non	1day	non	non	large	undeveloped	2
416	train	38	GZS	no	no	no	no	no	no	no	no	spring	no	female	ICU	qnz	norma	NA	NA	NA	NA	NA	¡Ü6days	¡Ü1days	¡Ü6days	non	no	¡Ü3days	¡Ü3days	¡Ü2days	non	1day	non	non	large	developed	1
417	train	55	SGZ	no	no	no	yes	no	no	no	no	summer	no	male	ICU	lpss	norma	NA	NA	NA	NA	NA	15~36days	¡Ü1days	¡Ü6days	non	no	¡Ü3days	¡Ü3days	¡Ü2days	non	1day	non	non	general	developed	1
418	train	75	GZS	yes	no	no	no	yes	no	no	no	spring	no	female	surgical	gys	norma	NA	NA	NA	NA	NA	15~36days	¡Ü1days	11~36days	non	no	¡Ü3days	¡Ü3days	¡Ü2days	non	1day	non	non	large	developed	1
419	validation	65	SGZ	no	no	no	no	no	no	no	no	autumn	no	female	internal	lpss	norma	NA	NA	NA	NA	NA	7~14days	¡Ü1days	¡Ü6days	non	yes	7~12days	7~12days	¡Ü2days	non	5~7days	non	non	general	developed	2
420	train	50	GZS	no	no	no	no	no	no	no	no	winter	no	male	surgical	trs	norma	NA	NA	NA	NA	NA	¡Ü6days	¡Ü1days	¡Ü6days	non	no	¡Ü3days	¡Ü3days	¡Ü2days	non	1day	non	non	large	undeveloped	1
421	train	51	QNZLL	no	no	no	no	no	no	no	no	spring	no	male	ICU	qnz	norma	NA	NA	NA	NA	NA	¡Ü6days	¡Ü1days	¡Ü6days	non	no	¡Ü3days	¡Ü3days	¡Ü2days	non	2~4days	non	non	general	developed	1
422	validation	36	GZS	no	no	no	no	no	no	no	no	winter	no	male	ICU	qxnz	norma	NA	NA	NA	NA	NA	¡Ü6days	¡Ü1days	¡Ü6days	non	no	¡Ü3days	¡Ü3days	¡Ü2days	non	1day	non	non	large	developed	2
423	train	48	GZS	no	no	no	no	no	no	no	no	autumn	no	male	surgical	other	norma	NA	NA	NA	NA	NA	¡Ü6days	¡Ü1days	¡Ü6days	non	no	¡Ü3days	¡Ü3days	¡Ü2days	non	1day	non	non	large	undeveloped	1
424	train	46	GZS	no	no	no	yes	no	no	no	no	spring	no	female	surgical	gys	norma	NA	NA	NA	NA	NA	¡Ü6days	¡Ü1days	¡Ü6days	non	no	¡Ü3days	¡Ü3days	¡Ü2days	non	1day	non	non	large	developed	1
425	validation	71	GZS	no	no	no	no	no	no	no	no	summer	no	female	surgical	ass	norma	NA	NA	NA	NA	NA	¡Ü6days	¡Ü1days	¡Ü6days	non	no	¡Ü3days	¡Ü3days	¡Ü2days	non	1day	non	non	large	undeveloped	2
426	train	74	SKZ	no	no	no	no	no	yes	no	no	winter	yes	male	internal	lpss	norma	NA	NA	NA	NA	NA	15~36days	¡Ü1days	¡Ü6days	>0time	no	7~12days	7~12days	¡Ü2days	non	8~25days	non	non	general	developed	1
427	validation	48	QNZLL	no	no	no	no	no	no	no	no	spring	no	male	ICU	qnz	norma	NA	NA	NA	NA	NA	36~64days	¡Ü1days	>36days	non	no	¡Ü3days	¡Ü3days	¡Ü2days	non	1day	non	non	general	developed	2
428	train	61	QNZLL	no	no	no	no	no	no	no	no	spring	no	male	ICU	qnz	norma	NA	NA	NA	NA	NA	15~36days	¡Ü1days	11~36days	non	no	¡Ü3days	¡Ü3days	¡Ü2days	non	1day	non	non	general	developed	1
429	validation	60	QDN	no	no	no	yes	no	no	no	no	summer	no	male	internal	qdnz	death	NA	NA	NA	NA	NA	¡Ü6days	¡Ü1days	¡Ü6days	non	yes	¡Ü3days	¡Ü3days	¡Ü2days	non	1day	non	non	general	undeveloped	2
430	train	45	GZS	yes	no	yes	no	no	no	no	no	spring	yes	male	surgical	gys	norma	NA	NA	NA	NA	NA	7~14days	¡Ü1days	¡Ü6days	>0time	yes	13~17days	13~17days	¡Ü2days	non	8~25days	non	non	large	developed	1
431	train	65	ASS	no	no	yes	no	yes	no	no	no	winter	no	male	internal	ass	norma	NA	NA	NA	NA	NA	7~14days	¡Ü1days	¡Ü6days	non	yes	4~6days	4~6days	¡Ü2days	non	5~7days	non	non	general	undeveloped	1
432	train	78	SGZ	no	no	no	no	yes	no	no	no	winter	no	male	internal	lpss	norma	NA	NA	NA	NA	NA	15~36days	¡Ü1days	¡Ü6days	non	no	¡Ü3days	¡Ü3days	¡Ü2days	non	1day	non	non	general	developed	1
433	train	39	SKZ	no	no	no	no	no	no	no	no	winter	yes	male	internal	lpss	norma	NA	NA	NA	NA	NA	¡Ü6days	¡Ü1days	¡Ü6days	>0time	yes	¡Ü3days	¡Ü3days	¡Ü2days	non	2~4days	non	non	general	developed	1
434	train	30	QDN	no	no	no	no	no	no	no	no	autumn	no	female	ICU	qdnz	norma	NA	NA	NA	NA	NA	¡Ü6days	¡Ü1days	¡Ü6days	non	yes	¡Ü3days	¡Ü3days	¡Ü2days	non	1day	1~6days	non	general	undeveloped	1
435	validation	70	QNZLL	no	no	no	no	no	no	no	no	spring	no	female	ICU	qnz	norma	NA	NA	NA	NA	NA	15~36days	¡Ü1days	11~36days	non	no	18~37days	18~37days	10~16days	non	8~25days	7~14days	non	general	developed	2
436	train	66	QNZLL	no	no	no	no	no	no	no	no	spring	no	male	ICU	qnz	norma	NA	NA	NA	NA	NA	7~14days	¡Ü1days	11~36days	non	no	7~12days	7~12days	¡Ü2days	non	8~25days	non	non	general	developed	1
437	train	83	SGZ	no	no	no	no	no	no	no	no	winter	no	male	internal	lpss	norma	NA	NA	NA	NA	NA	7~14days	¡Ü1days	¡Ü6days	non	no	7~12days	7~12days	3~9days	non	5~7days	non	non	general	developed	1
438	train	79	QDN	no	no	no	no	no	yes	no	yes	winter	no	male	internal	qdnz	death	NA	NA	NA	NA	NA	¡Ü6days	¡Ü1days	¡Ü6days	non	yes	7~12days	7~12days	¡Ü2days	non	5~7days	non	non	general	undeveloped	1
439	train	71	QDN	no	no	no	no	no	no	no	no	summer	no	male	internal	qdnz	death	NA	NA	NA	NA	NA	¡Ü6days	¡Ü1days	¡Ü6days	non	no	¡Ü3days	¡Ü3days	¡Ü2days	non	1day	non	non	general	undeveloped	1
440	validation	38	QDN	no	no	no	no	no	no	no	no	winter	no	female	ICU	qdnz	norma	NA	NA	NA	NA	NA	7~14days	¡Ü1days	7~10days	non	no	7~12days	7~12days	¡Ü2days	non	8~25days	non	non	general	undeveloped	2
441	train	62	QDN	no	no	no	no	no	no	no	no	spring	yes	male	internal	qdnz	norma	NA	NA	NA	NA	NA	15~36days	¡Ü1days	¡Ü6days	>0time	yes	7~12days	7~12days	¡Ü2days	4~12days	8~25days	non	non	general	undeveloped	1
442	train	73	GZS	yes	no	no	yes	yes	no	no	no	summer	no	female	internal	gys	norma	NA	NA	NA	NA	NA	7~14days	¡Ü1days	¡Ü6days	non	no	¡Ü3days	¡Ü3days	¡Ü2days	non	1day	non	non	large	developed	1
443	train	24	GZS	no	no	no	no	no	no	no	no	autumn	no	male	surgical	ass	norma	NA	NA	NA	NA	NA	15~36days	¡Ü1days	¡Ü6days	non	no	¡Ü3days	¡Ü3days	¡Ü2days	non	1day	non	non	large	undeveloped	1
444	train	52	GZS	no	no	no	no	no	no	yes	no	spring	yes	female	surgical	ass	norma	NA	NA	NA	NA	NA	15~36days	¡Ü1days	¡Ü6days	>0time	no	¡Ü3days	¡Ü3days	¡Ü2days	non	1day	non	non	large	undeveloped	1
445	train	26	GZS	no	no	no	no	no	no	yes	no	winter	no	male	ICU	bjs	norma	NA	NA	NA	NA	NA	7~14days	¡Ü1days	7~10days	non	no	¡Ü3days	¡Ü3days	¡Ü2days	non	1day	non	non	large	undeveloped	1
446	train	24	GZS	no	no	no	no	no	no	no	no	summer	yes	female	surgical	qnz	norma	NA	NA	NA	NA	NA	¡Ü6days	¡Ü1days	¡Ü6days	>0time	no	¡Ü3days	¡Ü3days	¡Ü2days	non	1day	non	non	large	developed	1
447	validation	69	SGZ	no	no	no	no	no	no	no	no	summer	no	male	surgical	lpss	death	NA	NA	NA	NA	NA	¡Ü6days	¡Ü1days	¡Ü6days	non	no	¡Ü3days	¡Ü3days	¡Ü2days	non	1day	1~6days	non	general	developed	2
448	train	25	QDN	no	no	no	no	no	no	no	no	summer	no	female	ICU	qdnz	norma	NA	NA	NA	NA	NA	7~14days	¡Ü1days	7~10days	non	no	¡Ü3days	¡Ü3days	¡Ü2days	non	1day	non	non	general	undeveloped	1
449	train	49	GZS	no	no	no	no	no	no	no	no	spring	no	male	ICU	gys	norma	NA	NA	NA	NA	NA	¡Ü6days	¡Ü1days	¡Ü6days	non	no	¡Ü3days	¡Ü3days	¡Ü2days	non	1day	non	non	large	developed	1
450	train	57	GZS	no	no	no	yes	no	no	no	no	summer	no	male	surgical	gys	norma	NA	NA	NA	NA	NA	7~14days	¡Ü1days	¡Ü6days	non	no	¡Ü3days	¡Ü3days	¡Ü2days	non	1day	non	non	large	developed	1
451	train	64	GZS	no	no	no	yes	no	no	no	no	spring	no	female	internal	gys	norma	NA	NA	NA	NA	NA	15~36days	¡Ü1days	¡Ü6days	non	no	¡Ü3days	¡Ü3days	¡Ü2days	non	1day	non	non	large	developed	1
452	train	65	GZS	no	no	no	no	yes	no	yes	no	autumn	no	male	ICU	zys	norma	NA	NA	NA	NA	NA	¡Ü6days	¡Ü1days	¡Ü6days	non	no	¡Ü3days	¡Ü3days	¡Ü2days	non	1day	non	non	large	developed	1
453	train	55	GZS	no	no	yes	no	no	yes	no	no	winter	no	male	ICU	bjs	norma	NA	NA	NA	NA	NA	7~14days	¡Ü1days	7~10days	non	no	7~12days	7~12days	3~9days	4~12days	2~4days	1~6days	non	large	undeveloped	1
454	validation	63	GZS	no	no	no	no	no	no	no	no	spring	no	female	surgical	bjs	norma	NA	NA	NA	NA	NA	¡Ü6days	¡Ü1days	¡Ü6days	non	no	¡Ü3days	¡Ü3days	¡Ü2days	non	1day	non	non	large	undeveloped	2
455	train	49	GZS	no	no	no	no	no	no	no	no	winter	no	male	ICU	gys	norma	NA	NA	NA	NA	NA	¡Ü6days	¡Ü1days	¡Ü6days	non	no	¡Ü3days	¡Ü3days	¡Ü2days	non	1day	non	non	large	developed	1
456	train	71	GZS	no	no	no	yes	no	no	no	no	summer	no	male	surgical	gys	norma	NA	NA	NA	NA	NA	7~14days	¡Ü1days	¡Ü6days	non	no	¡Ü3days	¡Ü3days	¡Ü2days	non	1day	non	non	large	developed	1
457	validation	71	GZS	yes	no	yes	no	yes	yes	no	no	spring	no	male	ICU	ass	norma	NA	NA	NA	NA	NA	7~14days	¡Ü1days	7~10days	non	yes	7~12days	7~12days	¡Ü2days	1~3days	5~7days	1~6days	non	large	undeveloped	2
458	train	71	GZS	no	no	yes	no	no	no	no	no	autumn	yes	male	surgical	lpss	norma	NA	NA	NA	NA	NA	¡Ü6days	¡Ü1days	¡Ü6days	>0time	no	4~6days	4~6days	¡Ü2days	non	2~4days	1~6days	non	large	developed	1
459	validation	58	GZS	no	no	yes	no	no	no	no	no	winter	yes	male	surgical	bjs	norma	NA	NA	NA	NA	NA	¡Ü6days	2~3days	¡Ü6days	>0time	yes	¡Ü3days	¡Ü3days	¡Ü2days	non	1day	non	non	large	undeveloped	2
460	train	48	GZS	no	no	no	no	no	no	no	no	spring	no	female	surgical	bjs	norma	NA	NA	NA	NA	NA	7~14days	¡Ü1days	¡Ü6days	non	no	¡Ü3days	¡Ü3days	¡Ü2days	non	1day	non	non	large	undeveloped	1
461	validation	72	GZS	no	no	yes	no	no	no	no	no	spring	yes	male	ICU	qdnz	norma	NA	NA	NA	NA	NA	15~36days	¡Ü1days	¡Ü6days	>0time	yes	13~17days	13~17days	¡Ü2days	non	8~25days	non	non	large	undeveloped	2
462	train	29	GZS	no	no	no	no	no	no	no	no	summer	no	male	ICU	qxnz	norma	NA	NA	NA	NA	NA	¡Ü6days	¡Ü1days	¡Ü6days	non	no	¡Ü3days	¡Ü3days	¡Ü2days	non	1day	non	non	large	developed	1
463	train	76	GZS	no	no	no	no	no	no	no	no	spring	no	male	surgical	zys	norma	NA	NA	NA	NA	NA	7~14days	¡Ü1days	¡Ü6days	non	yes	7~12days	7~12days	3~9days	1~3days	1day	7~14days	non	large	developed	1
464	validation	70	GZS	yes	no	no	yes	yes	no	no	no	spring	no	male	surgical	zys	norma	NA	NA	NA	NA	NA	15~36days	¡Ü1days	¡Ü6days	non	no	¡Ü3days	¡Ü3days	¡Ü2days	non	1day	non	non	large	developed	2
465	train	63	GZS	no	no	no	no	no	no	no	no	summer	no	male	surgical	zys	norma	NA	NA	NA	NA	NA	7~14days	¡Ü1days	¡Ü6days	non	yes	¡Ü3days	¡Ü3days	¡Ü2days	non	1day	non	non	large	developed	1
466	train	63	GZS	no	no	no	no	no	no	no	no	spring	no	female	surgical	bjs	norma	NA	NA	NA	NA	NA	7~14days	¡Ü1days	¡Ü6days	non	no	¡Ü3days	¡Ü3days	¡Ü2days	non	1day	non	non	large	undeveloped	1
467	validation	46	GZS	no	no	no	no	no	yes	no	no	autumn	no	male	surgical	bjs	norma	NA	NA	NA	NA	NA	¡Ü6days	¡Ü1days	¡Ü6days	non	yes	4~6days	4~6days	¡Ü2days	non	2~4days	non	non	large	undeveloped	2
468	train	53	QDN	no	no	no	no	yes	yes	no	no	summer	no	male	internal	qdnz	norma	NA	NA	NA	NA	NA	¡Ü6days	¡Ü1days	¡Ü6days	non	no	¡Ü3days	¡Ü3days	¡Ü2days	non	1day	non	non	general	undeveloped	1
469	train	54	GZS	no	no	no	yes	no	no	no	no	winter	no	male	surgical	gys	norma	NA	NA	NA	NA	NA	7~14days	¡Ü1days	¡Ü6days	non	yes	¡Ü3days	¡Ü3days	¡Ü2days	non	1day	non	non	large	developed	1
470	validation	72	SKZ	no	no	no	no	no	no	no	no	spring	no	male	internal	lpss	norma	NA	NA	NA	NA	NA	¡Ü6days	¡Ü1days	¡Ü6days	non	yes	4~6days	4~6days	3~9days	non	2~4days	1~6days	non	general	developed	2
471	validation	83	GZS	no	no	no	yes	yes	yes	no	no	autumn	no	male	internal	gys	norma	NA	NA	NA	NA	NA	15~36days	¡Ü1days	¡Ü6days	non	no	7~12days	7~12days	3~9days	non	1day	7~14days	non	large	developed	2
472	validation	40	GZS	no	no	no	no	no	no	no	no	spring	no	female	ICU	bjs	norma	NA	NA	NA	NA	NA	7~14days	¡Ü1days	7~10days	non	no	¡Ü3days	¡Ü3days	¡Ü2days	non	1day	non	non	large	undeveloped	2
473	train	32	GZS	no	no	yes	no	no	no	no	no	autumn	no	male	internal	qdnz	norma	NA	NA	NA	NA	NA	7~14days	>5days	¡Ü6days	non	yes	7~12days	7~12days	3~9days	non	1day	1~6days	non	large	undeveloped	1
474	validation	69	QDN	no	no	no	no	no	no	no	yes	winter	no	female	internal	qdnz	norma	NA	NA	NA	NA	NA	¡Ü6days	¡Ü1days	¡Ü6days	non	no	¡Ü3days	¡Ü3days	3~9days	1~3days	1day	1~6days	1~5days	general	undeveloped	2
475	train	74	GZS	no	no	no	yes	yes	no	no	no	winter	no	male	surgical	qnz	norma	NA	NA	NA	NA	NA	15~36days	¡Ü1days	¡Ü6days	non	no	¡Ü3days	¡Ü3days	¡Ü2days	non	1day	non	non	large	developed	1
476	validation	34	GZS	no	no	no	no	yes	no	no	no	winter	no	female	surgical	qxnz	norma	NA	NA	NA	NA	NA	7~14days	¡Ü1days	¡Ü6days	non	no	¡Ü3days	¡Ü3days	¡Ü2days	non	1day	non	non	large	developed	2
477	train	53	GZS	no	no	no	no	no	no	no	no	spring	no	male	internal	qdnz	transfer	NA	NA	NA	NA	NA	15~36days	¡Ü1days	¡Ü6days	non	yes	18~37days	18~37days	10~16days	non	8~25days	7~14days	non	large	undeveloped	1
478	validation	75	GZS	no	no	no	yes	yes	no	no	no	spring	no	male	surgical	gys	norma	NA	NA	NA	NA	NA	15~36days	¡Ü1days	¡Ü6days	non	no	¡Ü3days	¡Ü3days	¡Ü2days	non	1day	non	non	large	developed	2
479	train	86	QDN	no	no	no	no	no	no	no	no	summer	no	female	surgical	qdnz	death	NA	NA	NA	NA	NA	¡Ü6days	¡Ü1days	¡Ü6days	non	no	¡Ü3days	¡Ü3days	¡Ü2days	non	1day	non	non	general	undeveloped	1
480	validation	49	QDN	no	no	yes	yes	no	no	no	no	spring	no	male	internal	qdnz	norma	NA	NA	NA	NA	NA	7~14days	4~5days	¡Ü6days	non	yes	¡Ü3days	¡Ü3days	¡Ü2days	non	1day	non	non	general	undeveloped	2
481	train	69	QDN	no	no	no	no	yes	no	no	yes	spring	no	male	internal	qdnz	norma	NA	NA	NA	NA	NA	7~14days	¡Ü1days	¡Ü6days	non	no	4~6days	4~6days	¡Ü2days	non	5~7days	non	non	general	undeveloped	1
482	train	54	QDN	no	no	no	no	no	no	no	no	winter	no	male	internal	qdnz	norma	NA	NA	NA	NA	NA	¡Ü6days	¡Ü1days	¡Ü6days	non	yes	¡Ü3days	¡Ü3days	¡Ü2days	non	1day	non	non	general	undeveloped	1
483	train	61	GZS	no	no	no	yes	no	no	no	no	autumn	no	male	surgical	ass	norma	NA	NA	NA	NA	NA	7~14days	>5days	¡Ü6days	non	yes	7~12days	7~12days	3~9days	non	2~4days	7~14days	non	large	undeveloped	1
484	train	60	GZS	no	no	no	no	no	no	no	no	summer	no	male	internal	qnz	norma	NA	NA	NA	NA	NA	15~36days	¡Ü1days	¡Ü6days	non	yes	¡Ü3days	¡Ü3days	¡Ü2days	non	1day	non	non	large	developed	1
485	train	69	QDN	no	no	no	no	no	no	no	no	spring	no	male	internal	qdnz	death	NA	NA	NA	NA	NA	¡Ü6days	¡Ü1days	¡Ü6days	non	yes	¡Ü3days	¡Ü3days	¡Ü2days	non	1day	1~6days	non	general	undeveloped	1
486	train	28	QDN	no	no	no	no	no	no	no	no	summer	no	female	ICU	qdnz	norma	NA	NA	NA	NA	NA	¡Ü6days	¡Ü1days	¡Ü6days	non	no	¡Ü3days	¡Ü3days	¡Ü2days	non	1day	non	non	general	undeveloped	1
487	train	77	QDN	no	no	no	no	no	no	no	no	winter	no	male	internal	qdnz	norma	NA	NA	NA	NA	NA	7~14days	¡Ü1days	¡Ü6days	non	yes	¡Ü3days	¡Ü3days	¡Ü2days	non	1day	1~6days	non	general	undeveloped	1
488	validation	66	QDN	no	no	no	no	no	no	no	no	spring	no	male	internal	qdnz	norma	NA	NA	NA	NA	NA	15~36days	2~3days	¡Ü6days	non	yes	7~12days	7~12days	¡Ü2days	4~12days	8~25days	non	non	general	undeveloped	2
489	train	20	QDN	no	no	no	no	no	no	no	no	summer	no	female	surgical	qdnz	norma	NA	NA	NA	NA	NA	7~14days	2~3days	¡Ü6days	non	yes	¡Ü3days	¡Ü3days	¡Ü2days	non	1day	non	non	general	undeveloped	1
490	train	73	GZS	yes	no	yes	no	yes	no	no	no	winter	no	male	ICU	trs	death	NA	NA	NA	NA	NA	15~36days	2~3days	11~36days	non	yes	18~37days	18~37days	3~9days	non	8~25days	1~6days	non	large	undeveloped	1
491	train	68	GZS	yes	no	no	no	yes	no	no	no	autumn	yes	female	surgical	bjs	norma	NA	NA	NA	NA	NA	15~36days	2~3days	¡Ü6days	>0time	yes	18~37days	18~37days	>16days	non	2~4days	>14days	>5days	large	undeveloped	1
492	train	46	QDN	no	no	no	no	no	no	no	no	winter	no	male	surgical	qdnz	norma	NA	NA	NA	NA	NA	7~14days	¡Ü1days	7~10days	non	no	7~12days	7~12days	10~16days	4~12days	1day	1~6days	>5days	general	undeveloped	1
493	train	50	QNZLL	no	no	no	no	no	no	yes	no	winter	no	male	ICU	qnz	norma	NA	NA	NA	NA	NA	¡Ü6days	¡Ü1days	¡Ü6days	non	no	¡Ü3days	¡Ü3days	¡Ü2days	non	1day	non	non	general	developed	1
494	train	45	QNZLL	no	no	yes	no	no	no	no	no	winter	no	female	ICU	qnz	norma	NA	NA	NA	NA	NA	¡Ü6days	¡Ü1days	¡Ü6days	non	no	¡Ü3days	¡Ü3days	¡Ü2days	non	1day	non	non	general	developed	1
495	train	39	SGZ	no	no	no	no	no	no	yes	no	autumn	no	male	ICU	lpss	norma	NA	NA	NA	NA	NA	¡Ü6days	¡Ü1days	¡Ü6days	non	no	¡Ü3days	¡Ü3days	¡Ü2days	non	1day	non	non	general	developed	1
496	train	61	SGZ	no	no	no	no	no	no	no	no	spring	no	male	internal	lpss	death	NA	NA	NA	NA	NA	7~14days	¡Ü1days	¡Ü6days	non	yes	7~12days	7~12days	¡Ü2days	1~3days	5~7days	1~6days	non	general	developed	1
497	validation	48	GZS	no	no	no	no	no	no	no	no	summer	no	male	surgical	qnz	death	NA	NA	NA	NA	NA	7~14days	¡Ü1days	¡Ü6days	non	no	7~12days	7~12days	¡Ü2days	non	8~25days	non	non	large	developed	2
498	train	40	QNZLL	no	no	no	no	yes	no	no	no	spring	no	male	ICU	qnz	death	NA	NA	NA	NA	NA	15~36days	¡Ü1days	11~36days	non	no	¡Ü3days	¡Ü3days	¡Ü2days	non	1day	non	non	general	developed	1
499	validation	79	SGZ	yes	no	no	no	no	no	no	no	winter	no	male	internal	lpss	norma	NA	NA	NA	NA	NA	7~14days	¡Ü1days	¡Ü6days	non	no	4~6days	4~6days	¡Ü2days	non	1day	non	non	general	developed	2
500	train	50	QNZLL	no	no	no	no	yes	yes	no	no	autumn	no	male	ICU	qnz	norma	NA	NA	NA	NA	NA	¡Ü6days	2~3days	¡Ü6days	non	yes	¡Ü3days	¡Ü3days	¡Ü2days	non	2~4days	non	non	general	developed	1
501	train	82	QNZLL	no	no	no	no	no	yes	no	no	spring	no	female	ICU	qnz	norma	NA	NA	NA	NA	NA	¡Ü6days	¡Ü1days	¡Ü6days	non	no	¡Ü3days	¡Ü3days	¡Ü2days	non	2~4days	non	non	general	developed	1
502	train	66	QNZLL	no	no	yes	no	no	yes	no	yes	autumn	no	male	ICU	qnz	norma	NA	NA	NA	NA	NA	15~36days	¡Ü1days	11~36days	non	no	¡Ü3days	¡Ü3days	¡Ü2days	non	1day	non	non	general	developed	1
503	train	72	QNZLL	no	no	no	no	no	no	no	no	spring	no	female	ICU	qnz	norma	NA	NA	NA	NA	NA	7~14days	¡Ü1days	7~10days	non	no	¡Ü3days	¡Ü3days	¡Ü2days	non	1day	non	non	general	developed	1
504	train	67	QNZLL	no	no	no	no	no	no	no	no	spring	no	male	ICU	qnz	norma	NA	NA	NA	NA	NA	7~14days	¡Ü1days	11~36days	non	no	¡Ü3days	¡Ü3days	¡Ü2days	non	1day	non	non	general	developed	1
505	validation	39	GZS	no	no	no	no	no	no	no	no	autumn	no	female	surgical	qxnz	norma	NA	NA	NA	NA	NA	¡Ü6days	¡Ü1days	¡Ü6days	non	no	¡Ü3days	¡Ü3days	¡Ü2days	non	1day	non	non	large	developed	2
506	validation	27	GZS	no	no	yes	no	no	no	yes	no	winter	no	male	surgical	other	norma	NA	NA	NA	NA	NA	>64days	4~5days	>36days	non	yes	¡Ü3days	¡Ü3days	¡Ü2days	non	2~4days	non	non	large	undeveloped	2
507	train	28	ASS	no	no	no	no	no	no	no	no	spring	yes	male	surgical	ass	norma	NA	NA	NA	NA	NA	7~14days	¡Ü1days	¡Ü6days	>0time	no	¡Ü3days	¡Ü3days	¡Ü2days	non	1day	non	non	general	undeveloped	1
508	validation	72	SGZ	no	no	yes	no	no	no	no	no	spring	no	male	internal	lpss	norma	NA	NA	NA	NA	NA	7~14days	¡Ü1days	¡Ü6days	non	yes	13~17days	13~17days	¡Ü2days	non	8~25days	non	non	general	developed	2
509	train	80	QNZLL	no	no	yes	no	yes	no	no	no	autumn	no	male	ICU	qnz	norma	NA	NA	NA	NA	NA	¡Ü6days	¡Ü1days	¡Ü6days	non	no	¡Ü3days	¡Ü3days	¡Ü2days	non	2~4days	non	non	general	developed	1
510	validation	51	QNZLL	no	no	no	no	no	no	yes	no	autumn	no	male	ICU	qnz	norma	NA	NA	NA	NA	NA	¡Ü6days	¡Ü1days	¡Ü6days	non	no	¡Ü3days	¡Ü3days	¡Ü2days	non	1day	non	non	general	developed	2
511	train	43	QNZLL	no	no	no	no	no	no	no	no	spring	no	male	ICU	qnz	norma	NA	NA	NA	NA	NA	¡Ü6days	¡Ü1days	¡Ü6days	non	no	¡Ü3days	¡Ü3days	¡Ü2days	non	1day	non	non	general	developed	1
512	validation	51	GZS	no	no	no	no	no	no	no	no	spring	no	female	ICU	gys	norma	NA	NA	NA	NA	NA	¡Ü6days	¡Ü1days	¡Ü6days	non	no	¡Ü3days	¡Ü3days	¡Ü2days	non	1day	non	non	large	developed	2
513	validation	80	QNZLL	no	no	no	no	no	no	no	no	summer	no	male	ICU	qnz	norma	NA	NA	NA	NA	NA	7~14days	¡Ü1days	11~36days	non	no	¡Ü3days	¡Ü3days	¡Ü2days	non	1day	non	non	general	developed	2
514	validation	74	QNZLL	no	no	no	no	yes	yes	no	no	winter	no	male	internal	qnz	norma	NA	NA	NA	NA	NA	15~36days	¡Ü1days	¡Ü6days	non	no	13~17days	13~17days	¡Ü2days	non	8~25days	1~6days	non	general	developed	2
515	train	68	QNZLL	no	no	no	no	yes	no	no	no	summer	no	female	internal	qnz	norma	NA	NA	NA	NA	NA	¡Ü6days	¡Ü1days	¡Ü6days	non	no	¡Ü3days	¡Ü3days	¡Ü2days	non	1day	non	non	general	developed	1
516	validation	68	ASS	no	no	no	no	yes	no	no	no	winter	no	male	surgical	ass	norma	NA	NA	NA	NA	NA	7~14days	¡Ü1days	¡Ü6days	non	no	¡Ü3days	¡Ü3days	¡Ü2days	non	1day	non	non	general	undeveloped	2
517	train	21	ASS	no	no	no	no	yes	no	no	no	winter	no	female	internal	ass	norma	NA	NA	NA	NA	NA	7~14days	¡Ü1days	¡Ü6days	non	no	7~12days	7~12days	¡Ü2days	4~12days	5~7days	non	non	general	undeveloped	1
518	train	77	ASS	no	no	yes	no	no	no	no	no	winter	no	male	internal	ass	norma	NA	NA	NA	NA	NA	¡Ü6days	¡Ü1days	¡Ü6days	non	no	¡Ü3days	¡Ü3days	¡Ü2days	non	1day	non	non	general	undeveloped	1
519	validation	67	GZS	no	no	yes	no	yes	no	no	no	spring	no	male	ICU	bjs	norma	NA	NA	NA	NA	NA	7~14days	¡Ü1days	11~36days	non	yes	7~12days	7~12days	¡Ü2days	non	8~25days	non	non	large	undeveloped	2
520	train	68	QNZLL	no	no	no	no	yes	no	no	no	winter	no	male	internal	qnz	norma	NA	NA	NA	NA	NA	7~14days	2~3days	¡Ü6days	non	no	¡Ü3days	¡Ü3days	¡Ü2days	non	1day	non	non	general	developed	1
521	validation	83	ASS	yes	no	no	no	no	no	no	no	summer	no	male	internal	ass	norma	NA	NA	NA	NA	NA	7~14days	¡Ü1days	¡Ü6days	non	no	4~6days	4~6days	¡Ü2days	non	5~7days	non	non	general	undeveloped	2
522	train	82	QNZLL	no	no	no	no	yes	yes	no	no	summer	no	male	ICU	qnz	death	NA	NA	NA	NA	NA	15~36days	¡Ü1days	¡Ü6days	non	no	18~37days	18~37days	3~9days	4~12days	>25days	1~6days	non	general	developed	1
523	train	76	SKZ	no	no	no	no	yes	yes	no	no	summer	yes	male	surgical	lpss	transfer	NA	NA	NA	NA	NA	7~14days	¡Ü1days	¡Ü6days	>0time	no	4~6days	4~6days	¡Ü2days	non	5~7days	non	non	general	developed	1
524	train	99	GZS	yes	no	no	no	yes	yes	no	no	autumn	no	male	internal	qxnz	norma	NA	NA	NA	NA	NA	36~64days	¡Ü1days	¡Ü6days	non	yes	18~37days	18~37days	10~16days	>12days	8~25days	7~14days	non	large	developed	1
525	train	59	SKZ	yes	no	no	no	no	no	no	no	spring	yes	male	internal	lpss	death	NA	NA	NA	NA	NA	¡Ü6days	¡Ü1days	¡Ü6days	>0time	no	¡Ü3days	¡Ü3days	¡Ü2days	non	1day	non	non	general	developed	1
526	train	76	QNZLL	no	no	no	no	no	no	no	no	summer	no	female	ICU	qnz	norma	NA	NA	NA	NA	NA	¡Ü6days	2~3days	¡Ü6days	non	no	¡Ü3days	¡Ü3days	¡Ü2days	non	1day	non	non	general	developed	1
527	validation	53	GZS	no	no	no	no	no	no	yes	no	winter	yes	female	surgical	bjs	death	NA	NA	NA	NA	NA	7~14days	¡Ü1days	¡Ü6days	>0time	no	¡Ü3days	¡Ü3days	¡Ü2days	non	2~4days	non	non	large	undeveloped	2
528	train	56	GZS	no	no	no	no	no	no	yes	no	summer	yes	female	surgical	gys	norma	NA	NA	NA	NA	NA	15~36days	¡Ü1days	¡Ü6days	>0time	no	¡Ü3days	¡Ü3days	¡Ü2days	non	1day	non	non	large	developed	1
529	train	77	QNZLL	yes	no	yes	no	yes	no	no	no	summer	no	male	ICU	qnz	death	NA	NA	NA	NA	NA	7~14days	¡Ü1days	11~36days	non	no	7~12days	7~12days	¡Ü2days	non	8~25days	non	non	general	developed	1
530	train	62	QNZLL	no	no	yes	no	no	no	no	no	summer	no	female	ICU	qnz	norma	NA	NA	NA	NA	NA	7~14days	¡Ü1days	7~10days	non	no	7~12days	7~12days	3~9days	non	2~4days	1~6days	non	general	developed	1
531	train	70	GZS	no	no	yes	yes	yes	no	no	no	winter	no	male	surgical	gys	norma	NA	NA	NA	NA	NA	15~36days	¡Ü1days	¡Ü6days	non	yes	18~37days	18~37days	¡Ü2days	non	8~25days	non	non	large	developed	1
532	validation	52	QDN	no	no	no	no	no	no	no	no	summer	no	female	internal	qdnz	norma	NA	NA	NA	NA	NA	>64days	2~3days	¡Ü6days	non	yes	>37days	>37days	3~9days	4~12days	>25days	1~6days	non	general	undeveloped	2
533	validation	77	GZS	no	no	no	no	no	no	no	no	spring	yes	male	surgical	gys	death	NA	NA	NA	NA	NA	7~14days	¡Ü1days	¡Ü6days	>0time	no	7~12days	7~12days	¡Ü2days	non	8~25days	non	non	large	developed	2
534	train	62	SGZ	no	no	no	no	no	no	yes	no	spring	yes	female	ICU	lpss	norma	NA	NA	NA	NA	NA	¡Ü6days	¡Ü1days	¡Ü6days	>0time	yes	4~6days	4~6days	¡Ü2days	non	2~4days	non	non	general	developed	1
535	validation	69	QDN	no	no	no	no	no	no	no	no	winter	yes	male	internal	qdnz	norma	NA	NA	NA	NA	NA	¡Ü6days	¡Ü1days	¡Ü6days	>0time	no	¡Ü3days	¡Ü3days	¡Ü2days	non	1day	non	non	general	undeveloped	2
536	train	75	QDN	no	no	no	no	no	no	no	no	winter	no	female	internal	qdnz	norma	NA	NA	NA	NA	NA	7~14days	¡Ü1days	¡Ü6days	non	no	¡Ü3days	¡Ü3days	¡Ü2days	non	2~4days	non	non	general	undeveloped	1
537	train	69	SGZ	no	no	no	no	no	no	no	no	autumn	no	male	internal	lpss	norma	NA	NA	NA	NA	NA	7~14days	¡Ü1days	¡Ü6days	non	yes	¡Ü3days	¡Ü3days	¡Ü2days	non	1day	non	non	general	developed	1
538	train	77	QDN	no	no	no	no	no	no	no	no	winter	no	male	ICU	qdnz	norma	NA	NA	NA	NA	NA	¡Ü6days	¡Ü1days	¡Ü6days	non	yes	4~6days	4~6days	¡Ü2days	non	5~7days	non	non	general	undeveloped	1
539	validation	59	QDN	no	no	no	yes	no	no	no	no	spring	no	male	internal	qdnz	norma	NA	NA	NA	NA	NA	7~14days	4~5days	¡Ü6days	non	yes	7~12days	7~12days	¡Ü2days	4~12days	8~25days	non	non	general	undeveloped	2
540	train	49	QDN	no	no	no	no	no	no	no	no	winter	no	female	ICU	qdnz	norma	NA	NA	NA	NA	NA	¡Ü6days	¡Ü1days	¡Ü6days	non	no	¡Ü3days	¡Ü3days	¡Ü2days	non	2~4days	non	non	general	undeveloped	1
541	validation	59	GZS	no	no	no	no	yes	no	no	no	summer	yes	male	ICU	qxnz	norma	NA	NA	NA	NA	NA	¡Ü6days	¡Ü1days	¡Ü6days	>0time	no	¡Ü3days	¡Ü3days	¡Ü2days	non	2~4days	non	non	large	developed	2
542	train	66	QDN	no	no	no	no	no	no	no	no	winter	no	female	surgical	qdnz	norma	NA	NA	NA	NA	NA	7~14days	¡Ü1days	7~10days	non	no	¡Ü3days	¡Ü3days	¡Ü2days	non	1day	non	non	general	undeveloped	1
543	train	81	QDN	no	no	no	no	no	yes	no	no	summer	no	male	internal	qdnz	norma	NA	NA	NA	NA	NA	¡Ü6days	¡Ü1days	¡Ü6days	non	no	¡Ü3days	¡Ü3days	¡Ü2days	non	1day	non	non	general	undeveloped	1
544	train	72	QDN	no	no	no	no	no	no	no	no	autumn	no	male	ICU	qdnz	norma	NA	NA	NA	NA	NA	>64days	¡Ü1days	>36days	non	no	>37days	>37days	3~9days	non	>25days	7~14days	non	general	undeveloped	1
545	train	94	QDN	no	no	no	no	no	yes	no	no	autumn	no	male	internal	qdnz	norma	NA	NA	NA	NA	NA	¡Ü6days	¡Ü1days	¡Ü6days	non	yes	4~6days	4~6days	¡Ü2days	4~12days	8~25days	non	non	general	undeveloped	1
546	train	63	QDN	no	no	no	no	no	yes	no	no	spring	no	male	internal	qdnz	norma	NA	NA	NA	NA	NA	7~14days	¡Ü1days	7~10days	non	yes	7~12days	7~12days	10~16days	non	2~4days	7~14days	non	general	undeveloped	1
547	train	68	GZS	no	no	no	no	no	no	no	no	winter	yes	male	surgical	lpss	norma	NA	NA	NA	NA	NA	7~14days	¡Ü1days	¡Ü6days	>0time	no	4~6days	4~6days	¡Ü2days	non	5~7days	non	non	large	developed	1
548	validation	53	QDN	no	no	no	no	no	no	no	no	spring	no	male	internal	qdnz	norma	NA	NA	NA	NA	NA	7~14days	¡Ü1days	7~10days	non	no	¡Ü3days	¡Ü3days	¡Ü2days	non	1day	non	non	general	undeveloped	2
549	validation	44	QDN	no	no	no	no	no	no	no	no	winter	no	male	internal	qdnz	norma	NA	NA	NA	NA	NA	7~14days	¡Ü1days	7~10days	non	yes	7~12days	7~12days	3~9days	4~12days	1day	7~14days	non	general	undeveloped	2
550	train	53	QDN	no	no	no	no	no	no	no	no	spring	no	male	internal	qdnz	norma	NA	NA	NA	NA	NA	36~64days	>5days	¡Ü6days	non	yes	>37days	>37days	>16days	>12days	1day	7~14days	>5days	general	undeveloped	1
551	train	71	QDN	no	no	no	no	no	no	no	no	autumn	no	male	internal	qdnz	norma	NA	NA	NA	NA	NA	7~14days	¡Ü1days	¡Ü6days	non	yes	¡Ü3days	¡Ü3days	¡Ü2days	non	2~4days	non	non	general	undeveloped	1
552	train	42	QDN	no	no	no	no	no	no	no	no	winter	no	male	internal	qdnz	death	NA	NA	NA	NA	NA	15~36days	2~3days	¡Ü6days	non	no	4~6days	4~6days	¡Ü2days	1~3days	2~4days	1~6days	non	general	undeveloped	1
553	validation	77	QDN	no	no	yes	yes	no	no	no	no	summer	no	male	internal	qdnz	death	NA	NA	NA	NA	NA	15~36days	2~3days	¡Ü6days	non	yes	7~12days	7~12days	¡Ü2days	1~3days	8~25days	non	non	general	undeveloped	2
554	validation	76	QNZLL	no	no	no	no	no	yes	no	no	spring	no	male	internal	qnz	death	NA	NA	NA	NA	NA	¡Ü6days	¡Ü1days	¡Ü6days	non	no	4~6days	4~6days	¡Ü2days	non	2~4days	non	non	general	developed	2
555	train	42	GZS	no	no	no	no	no	no	no	no	spring	yes	female	surgical	ass	norma	NA	NA	NA	NA	NA	7~14days	¡Ü1days	¡Ü6days	>0time	no	¡Ü3days	¡Ü3days	¡Ü2days	non	1day	non	non	large	undeveloped	1
556	train	84	QDN	no	no	no	no	no	no	no	no	summer	no	female	surgical	qdnz	norma	NA	NA	NA	NA	NA	¡Ü6days	¡Ü1days	¡Ü6days	non	no	¡Ü3days	¡Ü3days	¡Ü2days	non	1day	non	non	general	undeveloped	1
557	train	54	QDN	no	no	yes	no	no	no	no	no	summer	no	male	surgical	qdnz	death	NA	NA	NA	NA	NA	7~14days	2~3days	¡Ü6days	non	yes	¡Ü3days	¡Ü3days	¡Ü2days	1~3days	2~4days	non	non	general	undeveloped	1
558	train	43	SGZ	no	no	no	no	no	no	no	no	winter	no	female	internal	lpss	norma	NA	NA	NA	NA	NA	¡Ü6days	¡Ü1days	¡Ü6days	non	no	¡Ü3days	¡Ü3days	¡Ü2days	non	1day	non	non	general	developed	1
559	validation	73	QDN	no	no	no	no	no	no	yes	no	winter	no	female	internal	qdnz	norma	NA	NA	NA	NA	NA	¡Ü6days	¡Ü1days	¡Ü6days	non	no	¡Ü3days	¡Ü3days	¡Ü2days	non	1day	non	non	general	undeveloped	2
560	train	46	QDN	no	no	no	no	no	no	no	no	summer	no	male	surgical	qdnz	norma	NA	NA	NA	NA	NA	36~64days	2~3days	¡Ü6days	non	yes	7~12days	7~12days	¡Ü2days	1~3days	5~7days	1~6days	non	general	undeveloped	1
561	train	79	SGZ	no	no	no	no	yes	no	no	no	spring	no	male	surgical	lpss	norma	NA	NA	NA	NA	NA	¡Ü6days	¡Ü1days	¡Ü6days	non	no	¡Ü3days	¡Ü3days	¡Ü2days	non	1day	non	non	general	developed	1
562	validation	82	QNZLL	no	no	no	no	no	yes	no	no	winter	no	male	ICU	qnz	norma	NA	NA	NA	NA	NA	¡Ü6days	¡Ü1days	¡Ü6days	non	no	¡Ü3days	¡Ü3days	¡Ü2days	non	1day	non	non	general	developed	2
563	train	59	QNZLL	no	no	no	no	yes	no	no	no	spring	no	male	ICU	qnz	norma	NA	NA	NA	NA	NA	¡Ü6days	¡Ü1days	¡Ü6days	non	no	¡Ü3days	¡Ü3days	¡Ü2days	non	1day	non	non	general	developed	1
564	train	92	QNZLL	no	no	no	no	no	no	no	no	spring	no	female	internal	qnz	norma	NA	NA	NA	NA	NA	15~36days	¡Ü1days	11~36days	non	no	¡Ü3days	¡Ü3days	¡Ü2days	non	1day	non	non	general	developed	1
565	train	68	QDN	no	no	yes	no	no	no	no	no	summer	no	male	internal	qdnz	death	NA	NA	NA	NA	NA	¡Ü6days	¡Ü1days	¡Ü6days	non	yes	¡Ü3days	¡Ü3days	¡Ü2days	non	1day	non	non	general	undeveloped	1
566	train	65	GZS	yes	no	no	no	yes	no	no	no	winter	no	female	ICU	zys	norma	NA	NA	NA	NA	NA	¡Ü6days	2~3days	¡Ü6days	non	yes	¡Ü3days	¡Ü3days	¡Ü2days	non	1day	non	non	large	developed	1
567	train	66	SGZ	no	no	no	no	no	no	no	no	winter	no	male	internal	lpss	norma	NA	NA	NA	NA	NA	¡Ü6days	¡Ü1days	¡Ü6days	non	yes	4~6days	4~6days	3~9days	non	2~4days	1~6days	non	general	developed	1
568	train	53	QDN	no	no	no	no	no	no	yes	no	winter	no	female	internal	qdnz	norma	NA	NA	NA	NA	NA	7~14days	2~3days	¡Ü6days	non	yes	7~12days	7~12days	¡Ü2days	4~12days	8~25days	non	non	general	undeveloped	1
569	train	44	QNZLL	no	no	yes	no	no	no	no	no	autumn	no	male	internal	qnz	death	NA	NA	NA	NA	NA	¡Ü6days	¡Ü1days	¡Ü6days	non	no	¡Ü3days	¡Ü3days	¡Ü2days	non	2~4days	non	non	general	developed	1
570	train	44	SGZ	no	no	no	no	no	no	no	no	winter	no	male	internal	lpss	transfer	NA	NA	NA	NA	NA	¡Ü6days	¡Ü1days	¡Ü6days	non	yes	4~6days	4~6days	¡Ü2days	non	2~4days	non	non	general	developed	1
571	train	51	QDN	no	no	no	no	no	no	no	no	autumn	no	male	internal	qdnz	norma	NA	NA	NA	NA	NA	7~14days	¡Ü1days	¡Ü6days	non	yes	4~6days	4~6days	¡Ü2days	1~3days	5~7days	non	non	general	undeveloped	1
572	train	49	QNZLL	no	no	no	no	no	no	no	no	winter	no	male	ICU	qnz	norma	NA	NA	NA	NA	NA	7~14days	¡Ü1days	7~10days	non	yes	¡Ü3days	¡Ü3days	¡Ü2days	non	2~4days	non	non	general	developed	1
573	validation	75	QNZLL	no	no	no	no	no	yes	no	no	spring	no	male	ICU	qnz	norma	NA	NA	NA	NA	NA	¡Ü6days	¡Ü1days	¡Ü6days	non	no	¡Ü3days	¡Ü3days	¡Ü2days	non	2~4days	non	non	general	developed	2
574	train	81	QNZLL	no	no	no	no	no	yes	no	no	summer	no	male	ICU	qnz	norma	NA	NA	NA	NA	NA	¡Ü6days	¡Ü1days	¡Ü6days	non	no	¡Ü3days	¡Ü3days	¡Ü2days	non	2~4days	non	non	general	developed	1
575	train	81	QNZLL	yes	no	no	no	yes	no	no	no	autumn	no	female	internal	qnz	norma	NA	NA	NA	NA	NA	¡Ü6days	¡Ü1days	¡Ü6days	non	no	¡Ü3days	¡Ü3days	¡Ü2days	non	1day	non	non	general	developed	1
576	validation	44	QNZLL	no	no	no	no	no	no	no	no	summer	no	male	ICU	qnz	norma	NA	NA	NA	NA	NA	¡Ü6days	¡Ü1days	¡Ü6days	non	no	¡Ü3days	¡Ü3days	¡Ü2days	non	1day	non	non	general	developed	2
577	train	77	SGZ	no	no	no	no	no	no	no	no	autumn	no	male	ICU	lpss	death	NA	NA	NA	NA	NA	¡Ü6days	¡Ü1days	¡Ü6days	non	yes	¡Ü3days	¡Ü3days	¡Ü2days	1~3days	1day	1~6days	non	general	developed	1
578	train	89	QNZLL	no	no	yes	no	no	yes	no	no	spring	no	male	internal	qnz	norma	NA	NA	NA	NA	NA	¡Ü6days	¡Ü1days	¡Ü6days	non	no	4~6days	4~6days	¡Ü2days	non	5~7days	non	non	general	developed	1
579	train	65	QNZLL	no	no	yes	no	no	yes	no	no	winter	no	male	internal	qnz	norma	NA	NA	NA	NA	NA	7~14days	¡Ü1days	¡Ü6days	non	yes	7~12days	7~12days	¡Ü2days	non	8~25days	non	non	general	developed	1
580	train	69	QDN	no	no	no	yes	no	no	no	no	summer	no	female	surgical	qdnz	norma	NA	NA	NA	NA	NA	7~14days	2~3days	¡Ü6days	non	no	¡Ü3days	¡Ü3days	¡Ü2days	non	1day	non	non	general	undeveloped	1
581	train	57	QDN	yes	no	no	no	no	no	no	no	autumn	no	male	internal	qdnz	death	NA	NA	NA	NA	NA	7~14days	¡Ü1days	7~10days	non	yes	7~12days	7~12days	3~9days	4~12days	5~7days	1~6days	non	general	undeveloped	1
582	validation	77	QNZLL	no	no	no	no	no	yes	no	no	summer	no	male	ICU	qnz	norma	NA	NA	NA	NA	NA	¡Ü6days	¡Ü1days	¡Ü6days	non	no	4~6days	4~6days	¡Ü2days	non	2~4days	non	non	general	developed	2
583	validation	46	QNZLL	no	no	yes	yes	no	no	no	no	autumn	no	male	internal	qnz	norma	NA	NA	NA	NA	NA	¡Ü6days	¡Ü1days	¡Ü6days	non	no	4~6days	4~6days	3~9days	non	2~4days	non	non	general	developed	2
584	train	69	QDN	no	no	yes	no	no	yes	no	no	summer	no	female	internal	qdnz	death	NA	NA	NA	NA	NA	36~64days	>5days	11~36days	non	yes	>37days	>37days	>16days	>12days	8~25days	7~14days	1~5days	general	undeveloped	1
585	validation	80	QNZLL	no	no	no	no	no	yes	no	no	summer	no	female	internal	qnz	norma	NA	NA	NA	NA	NA	15~36days	¡Ü1days	11~36days	non	no	4~6days	4~6days	¡Ü2days	non	5~7days	non	non	general	developed	2
586	validation	64	QNZLL	no	no	no	no	yes	no	no	no	spring	no	female	internal	qnz	transfer	NA	NA	NA	NA	NA	¡Ü6days	¡Ü1days	¡Ü6days	non	no	¡Ü3days	¡Ü3days	¡Ü2days	non	2~4days	non	non	general	developed	2
587	validation	70	QNZLL	no	no	no	no	no	no	no	no	spring	no	male	internal	qnz	norma	NA	NA	NA	NA	NA	7~14days	¡Ü1days	7~10days	non	no	7~12days	7~12days	¡Ü2days	non	8~25days	non	non	general	developed	2
588	train	77	QNZLL	no	no	yes	no	no	yes	no	no	spring	no	male	internal	qnz	norma	NA	NA	NA	NA	NA	7~14days	¡Ü1days	¡Ü6days	non	no	7~12days	7~12days	3~9days	non	5~7days	1~6days	non	general	developed	1
589	train	83	QNZLL	no	no	no	no	no	no	no	no	summer	no	female	ICU	qnz	norma	NA	NA	NA	NA	NA	¡Ü6days	¡Ü1days	¡Ü6days	non	no	4~6days	4~6days	¡Ü2days	non	2~4days	non	non	general	developed	1
590	train	50	QNZLL	no	no	no	no	no	yes	no	no	winter	no	male	ICU	qnz	norma	NA	NA	NA	NA	NA	¡Ü6days	¡Ü1days	¡Ü6days	non	yes	4~6days	4~6days	¡Ü2days	non	2~4days	non	non	general	developed	1
591	validation	81	QNZLL	no	no	no	no	no	yes	no	no	autumn	no	male	ICU	qnz	norma	NA	NA	NA	NA	NA	¡Ü6days	¡Ü1days	¡Ü6days	non	no	4~6days	4~6days	¡Ü2days	non	2~4days	non	non	general	developed	2
592	train	90	QNZLL	no	no	no	no	no	no	no	no	spring	no	male	ICU	qnz	norma	NA	NA	NA	NA	NA	¡Ü6days	¡Ü1days	¡Ü6days	non	no	¡Ü3days	¡Ü3days	¡Ü2days	non	1day	non	non	general	developed	1
593	train	82	QNZLL	yes	no	no	no	yes	no	no	no	winter	no	female	ICU	qnz	norma	NA	NA	NA	NA	NA	7~14days	¡Ü1days	7~10days	non	no	¡Ü3days	¡Ü3days	¡Ü2days	non	1day	non	non	general	developed	1
594	train	92	QNZLL	no	no	no	no	no	yes	no	no	spring	no	male	internal	qnz	norma	NA	NA	NA	NA	NA	7~14days	¡Ü1days	¡Ü6days	non	no	7~12days	7~12days	¡Ü2days	non	5~7days	non	non	general	developed	1
595	train	59	QNZLL	no	no	no	yes	no	no	no	no	spring	no	male	ICU	qnz	norma	NA	NA	NA	NA	NA	¡Ü6days	¡Ü1days	¡Ü6days	non	no	¡Ü3days	¡Ü3days	¡Ü2days	non	1day	non	non	general	developed	1
596	train	58	QDN	no	no	no	no	no	no	no	no	spring	no	male	surgical	qdnz	norma	NA	NA	NA	NA	NA	7~14days	>5days	¡Ü6days	non	yes	7~12days	7~12days	3~9days	4~12days	5~7days	1~6days	non	general	undeveloped	1
597	validation	73	QNZLL	yes	no	yes	no	yes	no	no	no	summer	no	male	ICU	qnz	norma	NA	NA	NA	NA	NA	¡Ü6days	¡Ü1days	¡Ü6days	non	no	4~6days	4~6days	¡Ü2days	non	2~4days	non	non	general	developed	2
598	train	45	SGZ	no	no	no	no	no	no	yes	no	winter	yes	male	ICU	lpss	norma	NA	NA	NA	NA	NA	7~14days	¡Ü1days	7~10days	>0time	yes	7~12days	7~12days	3~9days	non	2~4days	1~6days	non	general	developed	1
599	train	26	SGZ	no	no	no	no	no	no	no	no	summer	no	female	internal	lpss	norma	NA	NA	NA	NA	NA	¡Ü6days	¡Ü1days	¡Ü6days	non	yes	4~6days	4~6days	¡Ü2days	non	2~4days	non	non	general	developed	1
600	validation	86	GZS	no	no	no	no	yes	no	no	no	summer	no	female	internal	gys	norma	NA	NA	NA	NA	NA	7~14days	¡Ü1days	¡Ü6days	non	no	¡Ü3days	¡Ü3days	¡Ü2days	non	1day	non	non	large	developed	2
601	train	49	QNZLL	no	no	no	no	no	no	no	no	summer	no	male	internal	qnz	norma	NA	NA	NA	NA	NA	¡Ü6days	>5days	¡Ü6days	non	no	7~12days	7~12days	¡Ü2days	non	5~7days	1~6days	non	general	developed	1
602	validation	31	QDN	no	no	no	no	no	no	no	no	spring	no	female	internal	qdnz	norma	NA	NA	NA	NA	NA	7~14days	2~3days	7~10days	non	yes	¡Ü3days	¡Ü3days	¡Ü2days	non	1day	non	non	general	undeveloped	2
603	train	64	QNZLL	no	no	yes	no	no	no	no	no	spring	no	male	ICU	qnz	norma	NA	NA	NA	NA	NA	7~14days	¡Ü1days	7~10days	non	no	7~12days	7~12days	¡Ü2days	4~12days	5~7days	non	non	general	developed	1
604	validation	63	QNZLL	no	no	no	no	no	yes	no	no	spring	no	male	ICU	qnz	norma	NA	NA	NA	NA	NA	7~14days	¡Ü1days	7~10days	non	no	7~12days	7~12days	¡Ü2days	non	5~7days	non	non	general	developed	2
605	train	80	QNZLL	no	no	no	no	no	no	no	no	spring	no	male	ICU	qnz	norma	NA	NA	NA	NA	NA	7~14days	¡Ü1days	7~10days	non	no	¡Ü3days	¡Ü3days	¡Ü2days	non	1day	non	non	general	developed	1
606	train	69	QNZLL	no	no	no	no	no	no	no	no	spring	no	male	ICU	qnz	norma	NA	NA	NA	NA	NA	7~14days	¡Ü1days	7~10days	non	no	7~12days	7~12days	3~9days	non	1day	1~6days	1~5days	general	developed	1
607	validation	62	QNZLL	no	no	no	yes	no	no	no	no	winter	no	male	ICU	qnz	norma	NA	NA	NA	NA	NA	7~14days	4~5days	11~36days	non	yes	7~12days	7~12days	3~9days	non	2~4days	1~6days	non	general	developed	2
608	train	63	QNZLL	no	no	yes	no	no	yes	no	no	winter	no	male	ICU	qnz	norma	NA	NA	NA	NA	NA	7~14days	¡Ü1days	11~36days	non	no	7~12days	7~12days	¡Ü2days	non	5~7days	non	non	general	developed	1
609	train	80	QNZLL	no	no	no	no	no	no	no	no	summer	no	male	ICU	qnz	death	NA	NA	NA	NA	NA	7~14days	¡Ü1days	7~10days	non	no	7~12days	7~12days	¡Ü2days	non	8~25days	non	non	general	developed	1
610	train	63	QNZLL	no	no	no	no	yes	no	no	no	summer	no	female	ICU	qnz	norma	NA	NA	NA	NA	NA	7~14days	¡Ü1days	7~10days	non	no	¡Ü3days	¡Ü3days	¡Ü2days	non	1day	non	non	general	developed	1
611	train	76	QNZLL	no	no	yes	no	no	yes	no	no	autumn	no	female	ICU	qnz	norma	NA	NA	NA	NA	NA	7~14days	¡Ü1days	7~10days	non	yes	7~12days	7~12days	3~9days	non	1day	7~14days	non	general	developed	1
612	train	62	QDN	no	no	no	yes	no	no	no	no	winter	no	male	internal	qdnz	norma	NA	NA	NA	NA	NA	7~14days	4~5days	7~10days	non	yes	7~12days	7~12days	3~9days	1~3days	5~7days	1~6days	non	general	undeveloped	1
613	train	45	GZS	no	no	no	no	no	no	no	no	spring	yes	male	ICU	ass	norma	NA	NA	NA	NA	NA	15~36days	>5days	7~10days	>0time	yes	7~12days	7~12days	¡Ü2days	non	8~25days	non	non	large	undeveloped	1
614	train	74	QNZLL	no	no	no	no	no	no	no	no	winter	no	male	surgical	qnz	norma	NA	NA	NA	NA	NA	7~14days	¡Ü1days	7~10days	non	no	7~12days	7~12days	10~16days	non	1day	7~14days	non	general	developed	1
615	train	85	QNZLL	no	no	no	no	no	yes	no	no	spring	no	male	ICU	qnz	norma	NA	NA	NA	NA	NA	7~14days	¡Ü1days	11~36days	non	no	7~12days	7~12days	3~9days	non	5~7days	1~6days	non	general	developed	1
616	validation	61	QNZLL	no	no	no	no	no	no	no	no	spring	no	female	ICU	qnz	norma	NA	NA	NA	NA	NA	7~14days	¡Ü1days	11~36days	non	no	¡Ü3days	¡Ü3days	¡Ü2days	non	1day	non	non	general	developed	2
617	validation	77	QNZLL	no	no	no	no	no	no	no	no	spring	no	female	ICU	qnz	norma	NA	NA	NA	NA	NA	7~14days	¡Ü1days	11~36days	non	no	7~12days	7~12days	¡Ü2days	non	8~25days	non	non	general	developed	2
618	train	65	QNZLL	no	no	yes	no	yes	yes	yes	no	spring	no	male	internal	qnz	norma	NA	NA	NA	NA	NA	15~36days	¡Ü1days	7~10days	non	no	7~12days	7~12days	3~9days	non	8~25days	1~6days	non	general	developed	1
619	train	70	QNZLL	no	no	no	no	no	yes	no	no	spring	no	male	ICU	qnz	norma	NA	NA	NA	NA	NA	>64days	¡Ü1days	>36days	non	no	13~17days	13~17days	¡Ü2days	4~12days	8~25days	non	non	general	developed	1
620	validation	37	QNZLL	no	no	yes	yes	no	no	no	no	winter	no	female	ICU	qnz	death	NA	NA	NA	NA	NA	7~14days	¡Ü1days	¡Ü6days	non	no	7~12days	7~12days	¡Ü2days	non	8~25days	non	non	general	developed	2
621	validation	47	QDN	no	no	no	no	yes	no	no	no	summer	no	male	internal	qdnz	norma	NA	NA	NA	NA	NA	15~36days	¡Ü1days	11~36days	non	yes	¡Ü3days	¡Ü3days	¡Ü2days	non	1day	non	non	general	undeveloped	2
622	train	57	QNZLL	no	no	no	no	no	no	no	no	summer	no	male	ICU	qnz	norma	NA	NA	NA	NA	NA	7~14days	¡Ü1days	11~36days	non	no	13~17days	13~17days	3~9days	non	5~7days	7~14days	non	general	developed	1
623	train	74	QDN	no	no	yes	no	no	no	no	no	winter	no	male	ICU	qdnz	norma	NA	NA	NA	NA	NA	15~36days	2~3days	11~36days	non	yes	18~37days	18~37days	¡Ü2days	>12days	>25days	non	non	general	undeveloped	1
624	validation	81	QNZLL	no	no	yes	no	no	no	no	no	summer	no	male	internal	qnz	norma	NA	NA	NA	NA	NA	15~36days	2~3days	7~10days	non	no	7~12days	7~12days	¡Ü2days	non	8~25days	non	non	general	developed	2
625	validation	80	QNZLL	no	no	yes	no	yes	yes	no	no	spring	no	female	internal	qnz	norma	NA	NA	NA	NA	NA	15~36days	¡Ü1days	11~36days	non	no	18~37days	18~37days	10~16days	non	8~25days	7~14days	non	general	developed	2
626	train	27	QDN	no	no	no	no	no	no	no	no	summer	no	female	internal	qdnz	norma	NA	NA	NA	NA	NA	15~36days	¡Ü1days	11~36days	non	yes	18~37days	18~37days	¡Ü2days	non	>25days	non	non	general	undeveloped	1
627	train	83	QNZLL	no	no	yes	no	yes	no	no	no	spring	no	male	ICU	qnz	norma	NA	NA	NA	NA	NA	15~36days	2~3days	11~36days	non	no	18~37days	18~37days	¡Ü2days	1~3days	8~25days	non	non	general	developed	1
628	train	82	QNZLL	no	no	yes	no	yes	no	no	no	spring	no	female	ICU	qnz	norma	NA	NA	NA	NA	NA	36~64days	¡Ü1days	>36days	non	no	>37days	>37days	¡Ü2days	non	>25days	non	non	general	developed	1
629	train	72	QNZLL	no	no	yes	no	no	no	no	no	spring	no	male	ICU	qnz	norma	NA	NA	NA	NA	NA	36~64days	¡Ü1days	>36days	non	no	>37days	>37days	¡Ü2days	non	>25days	non	non	general	developed	1
630	train	62	QNZLL	no	no	no	no	no	no	no	no	spring	no	male	ICU	qnz	norma	NA	NA	NA	NA	NA	36~64days	¡Ü1days	>36days	non	no	¡Ü3days	¡Ü3days	¡Ü2days	non	1day	non	non	general	developed	1
631	validation	81	QNZLL	no	no	yes	no	no	no	no	no	spring	no	male	ICU	qnz	norma	NA	NA	NA	NA	NA	36~64days	¡Ü1days	>36days	non	no	>37days	>37days	¡Ü2days	non	>25days	non	non	general	developed	2
632	validation	77	QNZLL	no	no	no	no	no	yes	no	no	spring	no	female	ICU	qnz	norma	NA	NA	NA	NA	NA	36~64days	¡Ü1days	>36days	non	no	7~12days	7~12days	¡Ü2days	non	8~25days	non	non	general	developed	2
633	train	74	QNZLL	no	no	no	no	no	no	no	no	spring	no	male	ICU	qnz	norma	NA	NA	NA	NA	NA	36~64days	¡Ü1days	>36days	non	no	>37days	>37days	¡Ü2days	non	>25days	non	non	general	developed	1
634	train	64	QNZLL	no	no	no	no	no	no	no	no	spring	no	female	ICU	qnz	norma	NA	NA	NA	NA	NA	36~64days	¡Ü1days	>36days	non	no	>37days	>37days	¡Ü2days	non	>25days	non	non	general	developed	1
635	train	65	QNZLL	no	no	no	no	no	no	yes	no	spring	no	male	ICU	qnz	norma	NA	NA	NA	NA	NA	>64days	¡Ü1days	>36days	non	no	>37days	>37days	¡Ü2days	non	>25days	non	non	general	developed	1
636	train	61	QNZLL	no	no	no	no	no	yes	no	no	winter	no	male	ICU	qnz	norma	NA	NA	NA	NA	NA	>64days	¡Ü1days	>36days	non	no	>37days	>37days	¡Ü2days	non	>25days	non	non	general	developed	1
637	train	80	QNZLL	no	no	yes	no	no	no	no	no	winter	no	female	ICU	qnz	norma	NA	NA	NA	NA	NA	>64days	¡Ü1days	>36days	non	no	18~37days	18~37days	¡Ü2days	non	>25days	non	non	general	developed	1
638	train	73	ASS	no	no	yes	no	no	no	no	no	summer	yes	male	internal	ass	norma	NA	NA	NA	NA	NA	¡Ü6days	¡Ü1days	¡Ü6days	>0time	no	¡Ü3days	¡Ü3days	¡Ü2days	non	1day	1~6days	non	general	undeveloped	1
639	train	73	GZS	no	no	no	no	no	no	no	no	spring	yes	male	ICU	gys	death	NA	NA	NA	NA	NA	7~14days	¡Ü1days	7~10days	>0time	no	¡Ü3days	¡Ü3days	¡Ü2days	non	1day	non	non	large	developed	1
640	train	44	GZS	no	no	no	no	no	no	yes	no	autumn	yes	male	surgical	qnz	norma	NA	NA	NA	NA	NA	15~36days	¡Ü1days	11~36days	>0time	no	¡Ü3days	¡Ü3days	¡Ü2days	non	1day	non	non	large	developed	1
641	train	78	GZS	no	no	no	no	no	no	no	no	autumn	no	female	surgical	ass	norma	NA	NA	NA	NA	NA	7~14days	¡Ü1days	¡Ü6days	non	no	¡Ü3days	¡Ü3days	¡Ü2days	non	1day	non	non	large	undeveloped	1
642	validation	52	ASS	no	no	no	no	no	no	no	no	winter	no	female	surgical	ass	norma	NA	NA	NA	NA	NA	¡Ü6days	2~3days	¡Ü6days	non	no	¡Ü3days	¡Ü3days	¡Ü2days	non	1day	non	non	general	undeveloped	2
643	validation	84	SGZ	no	no	no	no	no	no	no	no	winter	no	male	internal	lpss	norma	NA	NA	NA	NA	NA	15~36days	¡Ü1days	¡Ü6days	non	yes	13~17days	13~17days	3~9days	non	8~25days	1~6days	1~5days	general	developed	2
644	train	65	QDN	no	no	yes	yes	no	no	no	no	autumn	no	female	internal	qdnz	norma	NA	NA	NA	NA	NA	¡Ü6days	¡Ü1days	¡Ü6days	non	no	¡Ü3days	¡Ü3days	¡Ü2days	non	1day	1~6days	non	general	undeveloped	1
645	validation	57	ASS	no	no	no	no	no	no	no	no	summer	yes	male	surgical	ass	norma	NA	NA	NA	NA	NA	7~14days	¡Ü1days	¡Ü6days	>0time	yes	7~12days	7~12days	3~9days	non	1day	1~6days	non	general	undeveloped	2
646	train	82	QDN	no	no	yes	no	no	no	no	no	spring	no	male	surgical	qdnz	norma	NA	NA	NA	NA	NA	¡Ü6days	¡Ü1days	¡Ü6days	non	yes	¡Ü3days	¡Ü3days	¡Ü2days	1~3days	2~4days	non	non	general	undeveloped	1
647	validation	47	QDN	no	no	no	yes	no	no	no	no	spring	no	male	internal	qdnz	norma	NA	NA	NA	NA	NA	36~64days	¡Ü1days	¡Ü6days	non	yes	7~12days	7~12days	¡Ü2days	4~12days	8~25days	non	non	general	undeveloped	2
648	train	68	GZS	no	no	yes	no	yes	yes	no	no	spring	no	female	surgical	gys	norma	NA	NA	NA	NA	NA	15~36days	¡Ü1days	¡Ü6days	non	yes	4~6days	4~6days	¡Ü2days	non	2~4days	non	non	large	developed	1
649	train	43	GZS	no	no	yes	no	no	no	yes	no	spring	no	male	surgical	qxnz	norma	NA	NA	NA	NA	NA	7~14days	¡Ü1days	¡Ü6days	non	no	7~12days	7~12days	¡Ü2days	non	5~7days	non	non	large	developed	1
650	validation	73	GZS	no	no	yes	no	no	no	no	no	autumn	yes	female	surgical	zys	norma	NA	NA	NA	NA	NA	36~64days	¡Ü1days	¡Ü6days	>0time	yes	4~6days	4~6days	¡Ü2days	1~3days	2~4days	non	non	large	developed	2
651	validation	74	QDN	no	no	no	no	no	no	no	no	spring	no	male	internal	qdnz	death	NA	NA	NA	NA	NA	¡Ü6days	¡Ü1days	¡Ü6days	non	yes	4~6days	4~6days	¡Ü2days	1~3days	5~7days	non	non	general	undeveloped	2
652	validation	84	SGZ	no	no	no	no	no	no	no	no	summer	no	male	surgical	lpss	norma	NA	NA	NA	NA	NA	¡Ü6days	¡Ü1days	¡Ü6days	non	yes	4~6days	4~6days	3~9days	non	1day	1~6days	non	general	developed	2
653	train	87	ASS	no	no	no	no	no	no	no	no	winter	no	female	internal	ass	norma	NA	NA	NA	NA	NA	¡Ü6days	¡Ü1days	¡Ü6days	non	no	4~6days	4~6days	¡Ü2days	non	2~4days	non	non	general	undeveloped	1
654	train	76	QNZLL	no	no	no	no	no	no	no	no	summer	no	male	internal	qnz	norma	NA	NA	NA	NA	NA	¡Ü6days	4~5days	¡Ü6days	non	no	¡Ü3days	¡Ü3days	¡Ü2days	non	2~4days	non	non	general	developed	1
655	validation	20	ASS	no	no	no	no	no	no	no	no	spring	no	female	surgical	ass	norma	NA	NA	NA	NA	NA	¡Ü6days	¡Ü1days	¡Ü6days	non	no	¡Ü3days	¡Ü3days	¡Ü2days	non	1day	non	non	general	undeveloped	2
656	validation	88	ASS	yes	no	no	no	yes	no	no	no	winter	no	male	internal	ass	death	NA	NA	NA	NA	NA	¡Ü6days	¡Ü1days	¡Ü6days	non	no	¡Ü3days	¡Ü3days	¡Ü2days	non	1day	non	non	general	undeveloped	2
657	validation	64	ASS	yes	no	no	no	no	no	no	no	spring	no	male	internal	ass	norma	NA	NA	NA	NA	NA	15~36days	¡Ü1days	¡Ü6days	non	no	¡Ü3days	¡Ü3days	¡Ü2days	non	1day	non	non	general	undeveloped	2
658	train	68	QDN	yes	no	no	no	no	no	no	yes	summer	no	male	internal	qdnz	norma	NA	NA	NA	NA	NA	7~14days	4~5days	¡Ü6days	non	yes	¡Ü3days	¡Ü3days	¡Ü2days	non	1day	non	non	general	undeveloped	1
659	validation	45	ASS	no	no	no	no	no	no	no	no	autumn	no	male	internal	ass	norma	NA	NA	NA	NA	NA	¡Ü6days	¡Ü1days	¡Ü6days	non	no	4~6days	4~6days	¡Ü2days	non	5~7days	non	non	general	undeveloped	2
660	train	77	ASS	no	no	no	no	no	no	no	no	autumn	no	female	internal	ass	norma	NA	NA	NA	NA	NA	¡Ü6days	2~3days	¡Ü6days	non	yes	4~6days	4~6days	¡Ü2days	non	2~4days	non	non	general	undeveloped	1
661	validation	41	SGZ	no	no	no	no	no	no	no	no	autumn	no	female	ICU	lpss	norma	NA	NA	NA	NA	NA	7~14days	¡Ü1days	7~10days	non	no	7~12days	7~12days	3~9days	non	1day	7~14days	non	general	developed	2
662	train	70	ASS	no	no	no	no	no	no	no	no	autumn	no	female	internal	ass	norma	NA	NA	NA	NA	NA	15~36days	¡Ü1days	¡Ü6days	non	yes	¡Ü3days	¡Ü3days	¡Ü2days	1~3days	1day	1~6days	non	general	undeveloped	1
663	train	62	GZS	no	no	yes	no	no	no	yes	no	summer	yes	male	surgical	bjs	norma	NA	NA	NA	NA	NA	¡Ü6days	¡Ü1days	¡Ü6days	>0time	yes	¡Ü3days	¡Ü3days	¡Ü2days	non	1day	non	non	large	undeveloped	1
664	validation	47	ASS	no	no	no	no	no	no	no	no	winter	no	male	surgical	ass	norma	NA	NA	NA	NA	NA	¡Ü6days	2~3days	¡Ü6days	non	no	¡Ü3days	¡Ü3days	¡Ü2days	non	1day	non	non	general	undeveloped	2
665	train	57	ASS	no	no	no	no	no	no	no	no	autumn	no	male	surgical	ass	norma	NA	NA	NA	NA	NA	¡Ü6days	¡Ü1days	¡Ü6days	non	no	¡Ü3days	¡Ü3days	¡Ü2days	non	1day	non	non	general	undeveloped	1
666	train	70	SGZ	no	no	no	no	no	no	no	no	autumn	no	female	internal	lpss	norma	NA	NA	NA	NA	NA	7~14days	2~3days	¡Ü6days	non	yes	13~17days	13~17days	¡Ü2days	4~12days	8~25days	non	non	general	developed	1
667	train	48	GZS	no	no	no	no	no	no	no	no	summer	yes	female	surgical	qnz	norma	NA	NA	NA	NA	NA	15~36days	¡Ü1days	¡Ü6days	>0time	yes	4~6days	4~6days	¡Ü2days	non	2~4days	non	non	large	developed	1
668	train	92	QDN	no	no	no	no	no	yes	no	no	winter	no	male	internal	qdnz	norma	NA	NA	NA	NA	NA	¡Ü6days	¡Ü1days	¡Ü6days	non	yes	¡Ü3days	¡Ü3days	¡Ü2days	1~3days	2~4days	non	non	general	undeveloped	1
669	validation	43	GZS	no	no	no	no	no	no	no	no	winter	yes	female	surgical	ass	death	NA	NA	NA	NA	NA	7~14days	¡Ü1days	¡Ü6days	>0time	no	¡Ü3days	¡Ü3days	¡Ü2days	non	1day	non	non	large	undeveloped	2
670	train	48	GZS	no	no	no	no	no	no	no	no	spring	yes	female	surgical	qnz	death	NA	NA	NA	NA	NA	7~14days	¡Ü1days	¡Ü6days	>0time	no	¡Ü3days	¡Ü3days	¡Ü2days	non	1day	non	non	large	developed	1
671	validation	39	GZS	no	no	no	no	no	no	no	no	spring	yes	male	surgical	qdnz	norma	NA	NA	NA	NA	NA	15~36days	¡Ü1days	¡Ü6days	>0time	no	¡Ü3days	¡Ü3days	¡Ü2days	non	1day	non	non	large	undeveloped	2
672	validation	65	GZS	no	no	no	yes	yes	no	no	no	autumn	yes	male	surgical	other	norma	NA	NA	NA	NA	NA	¡Ü6days	¡Ü1days	¡Ü6days	>0time	yes	¡Ü3days	¡Ü3days	¡Ü2days	non	2~4days	non	non	large	undeveloped	2
673	train	85	GZS	yes	no	no	no	yes	no	no	no	spring	yes	male	internal	gys	norma	NA	NA	NA	NA	NA	¡Ü6days	¡Ü1days	¡Ü6days	>0time	yes	¡Ü3days	¡Ü3days	¡Ü2days	non	1day	non	non	large	developed	1
674	train	46	GZS	no	no	no	no	no	no	no	no	autumn	no	female	surgical	ass	norma	NA	NA	NA	NA	NA	¡Ü6days	2~3days	¡Ü6days	non	no	4~6days	4~6days	¡Ü2days	non	2~4days	non	non	large	undeveloped	1
675	train	81	SGZ	no	no	no	no	no	yes	no	no	spring	no	male	internal	lpss	norma	NA	NA	NA	NA	NA	7~14days	¡Ü1days	¡Ü6days	non	no	7~12days	7~12days	¡Ü2days	non	5~7days	non	non	general	developed	1
676	train	68	GZS	no	no	no	yes	no	no	no	yes	winter	no	male	surgical	gys	norma	NA	NA	NA	NA	NA	7~14days	¡Ü1days	¡Ü6days	non	yes	4~6days	4~6days	¡Ü2days	4~12days	5~7days	non	non	large	developed	1
677	train	50	GZS	no	no	no	no	no	no	no	no	summer	yes	female	surgical	bjs	norma	NA	NA	NA	NA	NA	15~36days	¡Ü1days	¡Ü6days	>0time	no	7~12days	7~12days	¡Ü2days	non	5~7days	non	non	large	undeveloped	1
678	train	75	GZS	no	no	yes	no	yes	no	no	no	winter	yes	female	surgical	gys	norma	NA	NA	NA	NA	NA	¡Ü6days	¡Ü1days	¡Ü6days	>0time	yes	4~6days	4~6days	3~9days	non	1day	1~6days	non	large	developed	1
679	validation	42	GZS	no	no	no	no	no	no	no	no	summer	yes	female	surgical	ass	norma	NA	NA	NA	NA	NA	7~14days	¡Ü1days	¡Ü6days	>0time	no	4~6days	4~6days	¡Ü2days	non	1day	non	non	large	undeveloped	2
680	validation	86	GZS	yes	no	yes	no	yes	no	no	no	autumn	yes	male	internal	qxnz	norma	NA	NA	NA	NA	NA	7~14days	4~5days	¡Ü6days	>0time	yes	4~6days	4~6days	¡Ü2days	1~3days	2~4days	non	non	large	developed	2
681	validation	70	GZS	no	no	yes	no	no	yes	no	no	summer	no	male	surgical	qxnz	norma	NA	NA	NA	NA	NA	36~64days	¡Ü1days	¡Ü6days	non	yes	>37days	>37days	¡Ü2days	4~12days	>25days	non	non	large	developed	2
682	validation	40	GZS	no	no	no	no	no	no	no	no	autumn	yes	female	surgical	lpss	norma	NA	NA	NA	NA	NA	7~14days	¡Ü1days	¡Ü6days	>0time	no	¡Ü3days	¡Ü3days	¡Ü2days	non	1day	non	non	large	developed	2
683	train	43	QNZLL	no	no	no	no	no	yes	no	yes	summer	no	male	internal	qnz	death	NA	NA	NA	NA	NA	¡Ü6days	¡Ü1days	¡Ü6days	non	no	¡Ü3days	¡Ü3days	¡Ü2days	non	2~4days	non	non	general	developed	1
684	validation	42	ASS	no	no	no	no	no	no	no	no	winter	no	male	surgical	ass	norma	NA	NA	NA	NA	NA	¡Ü6days	2~3days	¡Ü6days	non	no	¡Ü3days	¡Ü3days	¡Ü2days	non	1day	non	non	general	undeveloped	2
685	validation	47	GZS	no	no	no	no	no	no	no	no	autumn	yes	male	surgical	qdnz	norma	NA	NA	NA	NA	NA	7~14days	¡Ü1days	¡Ü6days	>0time	no	¡Ü3days	¡Ü3days	¡Ü2days	non	1day	non	non	large	undeveloped	2
686	train	82	ASS	no	no	no	no	no	no	no	no	winter	no	male	internal	ass	norma	NA	NA	NA	NA	NA	¡Ü6days	¡Ü1days	¡Ü6days	non	no	¡Ü3days	¡Ü3days	¡Ü2days	non	1day	non	non	general	undeveloped	1
687	train	85	QDN	no	no	no	no	no	no	no	no	winter	yes	male	internal	qdnz	norma	NA	NA	NA	NA	NA	7~14days	¡Ü1days	¡Ü6days	>0time	yes	4~6days	4~6days	¡Ü2days	non	2~4days	1~6days	non	general	undeveloped	1
688	train	58	QDN	no	no	no	no	no	no	no	no	spring	no	male	internal	qdnz	death	NA	NA	NA	NA	NA	15~36days	¡Ü1days	¡Ü6days	non	yes	18~37days	18~37days	3~9days	non	8~25days	1~6days	non	general	undeveloped	1
689	validation	74	SKZ	no	no	no	no	no	no	no	no	autumn	yes	male	internal	lpss	norma	NA	NA	NA	NA	NA	¡Ü6days	¡Ü1days	¡Ü6days	>0time	no	¡Ü3days	¡Ü3days	¡Ü2days	non	1day	non	non	general	developed	2
690	train	73	SGZ	no	no	no	no	no	no	no	no	autumn	no	male	internal	lpss	norma	NA	NA	NA	NA	NA	¡Ü6days	¡Ü1days	¡Ü6days	non	yes	¡Ü3days	¡Ü3days	¡Ü2days	non	2~4days	non	non	general	developed	1
691	train	65	ASS	no	no	yes	no	no	no	no	no	autumn	no	male	internal	ass	norma	NA	NA	NA	NA	NA	¡Ü6days	2~3days	¡Ü6days	non	no	4~6days	4~6days	3~9days	non	1day	1~6days	non	general	undeveloped	1
692	train	69	QDN	no	no	no	no	no	yes	no	no	summer	no	male	internal	qdnz	norma	NA	NA	NA	NA	NA	¡Ü6days	¡Ü1days	¡Ü6days	non	yes	¡Ü3days	¡Ü3days	¡Ü2days	non	1day	non	non	general	undeveloped	1
693	train	76	QDN	no	no	no	no	no	yes	no	no	autumn	no	male	internal	qdnz	norma	NA	NA	NA	NA	NA	¡Ü6days	¡Ü1days	¡Ü6days	non	yes	¡Ü3days	¡Ü3days	¡Ü2days	non	1day	1~6days	non	general	undeveloped	1
694	train	73	QNZLL	yes	no	no	no	no	no	no	no	spring	no	male	internal	qnz	norma	NA	NA	NA	NA	NA	¡Ü6days	4~5days	¡Ü6days	non	no	¡Ü3days	¡Ü3days	¡Ü2days	non	2~4days	non	non	general	developed	1
695	train	74	QDN	no	no	no	no	no	no	no	no	summer	no	female	internal	qdnz	norma	NA	NA	NA	NA	NA	¡Ü6days	¡Ü1days	¡Ü6days	non	no	¡Ü3days	¡Ü3days	3~9days	non	1day	1~6days	non	general	undeveloped	1
696	validation	29	GZS	no	no	no	no	no	no	no	no	winter	yes	female	ICU	bjs	death	NA	NA	NA	NA	NA	7~14days	¡Ü1days	¡Ü6days	>0time	no	¡Ü3days	¡Ü3days	¡Ü2days	non	1day	non	non	large	undeveloped	2
697	train	73	SGZ	no	no	no	no	no	no	no	no	autumn	no	male	internal	lpss	norma	NA	NA	NA	NA	NA	36~64days	¡Ü1days	¡Ü6days	non	yes	18~37days	18~37days	¡Ü2days	non	8~25days	non	non	general	developed	1
698	validation	30	QDN	no	no	no	no	no	no	no	no	summer	yes	female	internal	qdnz	death	NA	NA	NA	NA	NA	15~36days	¡Ü1days	¡Ü6days	>0time	no	¡Ü3days	¡Ü3days	¡Ü2days	non	1day	non	non	general	undeveloped	2
699	train	47	QDN	no	no	no	no	no	no	no	no	winter	no	female	surgical	qdnz	norma	NA	NA	NA	NA	NA	¡Ü6days	¡Ü1days	¡Ü6days	non	yes	¡Ü3days	¡Ü3days	¡Ü2days	1~3days	1day	1~6days	1~5days	general	undeveloped	1
700	train	71	ASS	no	no	yes	no	yes	no	no	no	spring	yes	female	internal	ass	norma	NA	NA	NA	NA	NA	7~14days	>5days	¡Ü6days	>0time	yes	4~6days	4~6days	3~9days	non	1day	1~6days	non	general	undeveloped	1
701	train	67	GZS	no	no	yes	no	yes	no	no	no	winter	no	male	ICU	gys	norma	NA	NA	NA	NA	NA	¡Ü6days	¡Ü1days	¡Ü6days	non	no	¡Ü3days	¡Ü3days	¡Ü2days	non	1day	non	non	large	developed	1
702	validation	60	GZS	no	no	no	no	no	no	no	no	summer	yes	female	surgical	bjs	norma	NA	NA	NA	NA	NA	15~36days	¡Ü1days	¡Ü6days	>0time	no	¡Ü3days	¡Ü3days	¡Ü2days	non	1day	non	non	large	undeveloped	2
703	validation	28	GZS	no	no	no	no	no	no	no	no	summer	no	female	ICU	bjs	norma	NA	NA	NA	NA	NA	¡Ü6days	¡Ü1days	¡Ü6days	non	no	¡Ü3days	¡Ü3days	¡Ü2days	non	1day	non	non	large	undeveloped	2
704	train	44	GZS	no	no	yes	no	no	no	no	no	winter	no	female	surgical	ass	transfer	NA	NA	NA	NA	NA	7~14days	¡Ü1days	¡Ü6days	non	yes	7~12days	7~12days	3~9days	non	1day	1~6days	non	large	undeveloped	1
705	train	49	ASS	yes	no	yes	no	yes	no	no	no	autumn	no	male	surgical	ass	death	NA	NA	NA	NA	NA	¡Ü6days	¡Ü1days	¡Ü6days	non	no	¡Ü3days	¡Ü3days	¡Ü2days	non	1day	non	non	general	undeveloped	1
706	validation	61	ASS	no	no	yes	no	no	no	no	no	spring	yes	male	surgical	ass	norma	NA	NA	NA	NA	NA	¡Ü6days	¡Ü1days	¡Ü6days	>0time	yes	¡Ü3days	¡Ü3days	¡Ü2days	1~3days	1day	non	non	general	undeveloped	2
707	train	69	QDN	no	no	no	no	no	no	no	no	winter	no	male	internal	qdnz	norma	NA	NA	NA	NA	NA	¡Ü6days	¡Ü1days	¡Ü6days	non	no	¡Ü3days	¡Ü3days	¡Ü2days	non	1day	non	non	general	undeveloped	1
708	validation	74	QDN	no	no	no	no	no	no	no	no	autumn	no	male	internal	qdnz	death	NA	NA	NA	NA	NA	¡Ü6days	¡Ü1days	¡Ü6days	non	yes	¡Ü3days	¡Ü3days	¡Ü2days	non	2~4days	non	non	general	undeveloped	2
709	train	67	GZS	no	no	no	no	no	no	no	no	winter	yes	male	ICU	gys	death	NA	NA	NA	NA	NA	7~14days	¡Ü1days	¡Ü6days	>0time	no	¡Ü3days	¡Ü3days	¡Ü2days	non	1day	non	non	large	developed	1
710	train	59	GZS	no	no	no	no	no	no	yes	no	spring	yes	female	surgical	bjs	death	NA	NA	NA	NA	NA	7~14days	¡Ü1days	¡Ü6days	>0time	no	¡Ü3days	¡Ü3days	¡Ü2days	non	1day	non	non	large	undeveloped	1
711	train	60	GZS	no	no	no	no	no	no	no	no	summer	yes	female	surgical	zys	norma	NA	NA	NA	NA	NA	7~14days	¡Ü1days	¡Ü6days	>0time	no	¡Ü3days	¡Ü3days	¡Ü2days	non	1day	non	non	large	developed	1
712	train	53	GZS	no	no	no	no	no	no	no	no	spring	yes	female	surgical	bjs	norma	NA	NA	NA	NA	NA	15~36days	¡Ü1days	¡Ü6days	>0time	no	¡Ü3days	¡Ü3days	¡Ü2days	non	1day	non	non	large	undeveloped	1
713	train	48	SGZ	no	no	no	no	no	no	no	no	winter	yes	male	surgical	lpss	norma	NA	NA	NA	NA	NA	¡Ü6days	¡Ü1days	¡Ü6days	>0time	yes	7~12days	7~12days	3~9days	non	2~4days	1~6days	non	general	developed	1
714	train	69	SGZ	no	no	no	no	no	no	no	no	winter	no	male	internal	lpss	norma	NA	NA	NA	NA	NA	15~36days	¡Ü1days	¡Ü6days	non	yes	¡Ü3days	¡Ü3days	¡Ü2days	non	1day	non	non	general	developed	1
715	validation	37	GZS	no	no	no	no	no	no	no	no	winter	yes	female	surgical	ass	norma	NA	NA	NA	NA	NA	15~36days	2~3days	¡Ü6days	>0time	no	¡Ü3days	¡Ü3days	¡Ü2days	non	1day	non	non	large	undeveloped	2
716	validation	25	GZS	no	no	yes	no	no	no	no	no	summer	yes	female	surgical	trs	norma	NA	NA	NA	NA	NA	7~14days	2~3days	¡Ü6days	>0time	yes	7~12days	7~12days	¡Ü2days	non	8~25days	non	non	large	undeveloped	2
717	train	60	GZS	no	no	no	no	no	no	no	no	summer	yes	female	surgical	bjs	norma	NA	NA	NA	NA	NA	7~14days	¡Ü1days	¡Ü6days	>0time	no	¡Ü3days	¡Ü3days	¡Ü2days	non	1day	non	non	large	undeveloped	1
718	validation	56	GZS	no	no	no	no	no	no	no	no	winter	yes	male	ICU	qdnz	norma	NA	NA	NA	NA	NA	¡Ü6days	¡Ü1days	¡Ü6days	>0time	no	¡Ü3days	¡Ü3days	¡Ü2days	non	1day	non	non	large	undeveloped	2
719	train	44	GZS	no	no	no	no	no	no	no	no	summer	no	female	surgical	qxnz	norma	NA	NA	NA	NA	NA	¡Ü6days	2~3days	¡Ü6days	non	yes	¡Ü3days	¡Ü3days	¡Ü2days	non	2~4days	non	non	large	developed	1
720	train	89	GZS	no	no	no	no	yes	no	no	no	autumn	no	female	ICU	other	norma	NA	NA	NA	NA	NA	¡Ü6days	¡Ü1days	¡Ü6days	non	yes	¡Ü3days	¡Ü3days	¡Ü2days	non	1day	non	non	large	undeveloped	1
721	validation	49	GZS	no	no	no	no	no	no	no	no	summer	yes	male	ICU	qxnz	norma	NA	NA	NA	NA	NA	7~14days	¡Ü1days	¡Ü6days	>0time	no	¡Ü3days	¡Ü3days	¡Ü2days	non	1day	non	non	large	developed	2
722	validation	77	GZS	no	no	no	no	no	no	no	no	spring	yes	female	surgical	gys	norma	NA	NA	NA	NA	NA	¡Ü6days	¡Ü1days	¡Ü6days	>0time	yes	¡Ü3days	¡Ü3days	¡Ü2days	non	1day	non	non	large	developed	2
723	validation	37	GZS	no	no	no	no	no	no	no	no	winter	yes	female	surgical	gys	norma	NA	NA	NA	NA	NA	15~36days	¡Ü1days	¡Ü6days	>0time	no	¡Ü3days	¡Ü3days	¡Ü2days	non	1day	non	non	large	developed	2
724	train	65	SGZ	no	no	no	no	no	no	no	no	spring	no	male	internal	lpss	norma	NA	NA	NA	NA	NA	¡Ü6days	¡Ü1days	¡Ü6days	non	no	¡Ü3days	¡Ü3days	¡Ü2days	non	1day	non	non	general	developed	1
725	train	60	GZS	no	no	no	no	no	no	no	no	autumn	yes	female	surgical	bjs	norma	NA	NA	NA	NA	NA	15~36days	¡Ü1days	¡Ü6days	>0time	yes	¡Ü3days	¡Ü3days	¡Ü2days	non	1day	non	non	large	undeveloped	1
726	validation	78	QDN	no	no	no	no	no	no	no	no	winter	no	male	internal	qdnz	norma	NA	NA	NA	NA	NA	¡Ü6days	¡Ü1days	¡Ü6days	non	yes	¡Ü3days	¡Ü3days	¡Ü2days	non	2~4days	non	non	general	undeveloped	2
727	validation	44	GZS	no	no	yes	no	no	no	no	no	summer	no	female	surgical	ass	norma	NA	NA	NA	NA	NA	7~14days	2~3days	¡Ü6days	non	yes	¡Ü3days	¡Ü3days	¡Ü2days	1~3days	1day	1~6days	non	large	undeveloped	2
728	train	70	QDN	no	no	no	no	no	no	no	no	autumn	no	male	internal	qdnz	death	NA	NA	NA	NA	NA	¡Ü6days	¡Ü1days	¡Ü6days	non	no	¡Ü3days	¡Ü3days	¡Ü2days	1~3days	1day	non	non	general	undeveloped	1
729	validation	81	QDN	no	no	yes	no	no	no	no	no	spring	no	female	internal	qdnz	norma	NA	NA	NA	NA	NA	7~14days	>5days	¡Ü6days	non	yes	13~17days	13~17days	¡Ü2days	4~12days	8~25days	1~6days	non	general	undeveloped	2
730	validation	73	SGZ	no	no	no	no	no	no	no	no	spring	no	male	internal	lpss	norma	NA	NA	NA	NA	NA	¡Ü6days	¡Ü1days	¡Ü6days	non	no	¡Ü3days	¡Ü3days	¡Ü2days	1~3days	1day	non	non	general	developed	2
731	validation	70	SGZ	no	no	no	no	no	no	no	no	summer	no	female	internal	lpss	death	NA	NA	NA	NA	NA	¡Ü6days	2~3days	¡Ü6days	non	yes	¡Ü3days	¡Ü3days	¡Ü2days	non	1day	non	non	general	developed	2
732	train	67	SGZ	no	no	no	no	no	no	no	no	autumn	no	male	internal	lpss	norma	NA	NA	NA	NA	NA	7~14days	¡Ü1days	¡Ü6days	non	yes	4~6days	4~6days	¡Ü2days	non	5~7days	1~6days	non	general	developed	1
733	train	48	GZS	no	no	no	no	no	no	no	no	summer	yes	female	ICU	qdnz	norma	NA	NA	NA	NA	NA	7~14days	¡Ü1days	¡Ü6days	>0time	no	4~6days	4~6days	¡Ü2days	non	2~4days	non	non	large	undeveloped	1
734	validation	74	SGZ	no	no	no	no	no	no	no	no	autumn	yes	male	internal	lpss	death	NA	NA	NA	NA	NA	15~36days	2~3days	¡Ü6days	>0time	yes	¡Ü3days	¡Ü3days	¡Ü2days	non	1day	non	non	general	developed	2
735	train	76	SGZ	no	no	no	no	no	no	no	no	summer	no	male	internal	lpss	norma	NA	NA	NA	NA	NA	7~14days	2~3days	¡Ü6days	non	yes	7~12days	7~12days	¡Ü2days	4~12days	5~7days	1~6days	non	general	developed	1
736	train	70	SGZ	no	no	no	no	no	no	no	no	winter	no	male	internal	lpss	norma	NA	NA	NA	NA	NA	7~14days	>5days	¡Ü6days	non	yes	7~12days	7~12days	¡Ü2days	non	8~25days	non	non	general	developed	1
737	train	74	ASS	no	no	yes	no	yes	yes	no	no	winter	no	male	internal	ass	death	NA	NA	NA	NA	NA	¡Ü6days	¡Ü1days	¡Ü6days	non	yes	4~6days	4~6days	¡Ü2days	non	2~4days	1~6days	non	general	undeveloped	1
738	train	74	ASS	no	no	no	no	no	no	no	no	winter	yes	female	surgical	ass	norma	NA	NA	NA	NA	NA	7~14days	¡Ü1days	¡Ü6days	>0time	yes	7~12days	7~12days	¡Ü2days	non	5~7days	1~6days	non	general	undeveloped	1
739	train	75	SGZ	no	no	no	no	no	no	no	no	autumn	no	male	surgical	lpss	norma	NA	NA	NA	NA	NA	7~14days	¡Ü1days	¡Ü6days	non	no	¡Ü3days	¡Ü3days	¡Ü2days	non	1day	non	non	general	developed	1
740	validation	62	SGZ	no	no	no	no	no	no	no	no	summer	no	male	internal	lpss	norma	NA	NA	NA	NA	NA	7~14days	¡Ü1days	¡Ü6days	non	yes	4~6days	4~6days	¡Ü2days	non	1day	1~6days	non	general	developed	2
741	train	89	GZS	no	no	yes	no	yes	yes	no	yes	winter	no	male	internal	qxnz	death	NA	NA	NA	NA	NA	7~14days	2~3days	¡Ü6days	non	yes	¡Ü3days	¡Ü3days	¡Ü2days	non	2~4days	non	non	large	developed	1
742	validation	73	ASS	no	no	yes	no	no	no	no	no	autumn	no	male	internal	ass	norma	NA	NA	NA	NA	NA	15~36days	2~3days	¡Ü6days	non	yes	13~17days	13~17days	¡Ü2days	non	8~25days	non	non	general	undeveloped	2
743	validation	46	GZS	no	no	no	no	no	no	no	no	spring	yes	female	surgical	qnz	norma	NA	NA	NA	NA	NA	15~36days	¡Ü1days	7~10days	>0time	no	13~17days	13~17days	¡Ü2days	non	8~25days	non	non	large	developed	2
744	validation	81	SGZ	no	no	no	no	no	no	no	no	summer	no	male	internal	lpss	death	NA	NA	NA	NA	NA	7~14days	¡Ü1days	¡Ü6days	non	yes	¡Ü3days	¡Ü3days	¡Ü2days	1~3days	1day	1~6days	non	general	developed	2
745	train	71	SGZ	yes	no	no	no	no	no	no	no	summer	no	male	internal	lpss	norma	NA	NA	NA	NA	NA	7~14days	¡Ü1days	¡Ü6days	non	yes	¡Ü3days	¡Ü3days	¡Ü2days	non	2~4days	non	non	general	developed	1
746	train	82	ASS	no	no	yes	no	no	no	no	no	autumn	no	male	internal	ass	norma	NA	NA	NA	NA	NA	¡Ü6days	¡Ü1days	¡Ü6days	non	yes	¡Ü3days	¡Ü3days	¡Ü2days	non	1day	non	non	general	undeveloped	1
747	validation	60	SGZ	no	no	no	no	no	no	yes	no	winter	yes	male	internal	lpss	norma	NA	NA	NA	NA	NA	15~36days	¡Ü1days	¡Ü6days	>0time	yes	¡Ü3days	¡Ü3days	¡Ü2days	non	1day	non	non	general	developed	2
748	train	41	QDN	no	no	no	no	no	no	no	no	autumn	no	male	internal	qdnz	death	NA	NA	NA	NA	NA	¡Ü6days	¡Ü1days	¡Ü6days	non	no	¡Ü3days	¡Ü3days	3~9days	1~3days	1day	1~6days	non	general	undeveloped	1
749	train	78	GZS	no	no	yes	no	no	no	no	no	spring	no	male	internal	qxnz	norma	NA	NA	NA	NA	NA	¡Ü6days	¡Ü1days	¡Ü6days	non	no	4~6days	4~6days	¡Ü2days	non	2~4days	non	non	large	developed	1
750	validation	68	QDN	no	no	yes	no	no	no	no	no	autumn	no	male	internal	qdnz	norma	NA	NA	NA	NA	NA	¡Ü6days	¡Ü1days	¡Ü6days	non	yes	4~6days	4~6days	3~9days	4~12days	1day	1~6days	non	general	undeveloped	2
751	train	70	QDN	no	no	yes	no	no	no	no	no	summer	no	male	internal	qdnz	norma	NA	NA	NA	NA	NA	15~36days	¡Ü1days	¡Ü6days	non	yes	4~6days	4~6days	¡Ü2days	1~3days	2~4days	1~6days	non	general	undeveloped	1
752	validation	56	QDN	no	no	no	no	no	yes	no	no	autumn	no	male	internal	qdnz	death	NA	NA	NA	NA	NA	15~36days	¡Ü1days	11~36days	non	yes	18~37days	18~37days	3~9days	non	8~25days	7~14days	non	general	undeveloped	2
753	validation	71	SGZ	no	no	no	no	no	no	no	no	summer	no	male	internal	lpss	norma	NA	NA	NA	NA	NA	7~14days	¡Ü1days	¡Ü6days	non	yes	¡Ü3days	¡Ü3days	¡Ü2days	non	1day	non	non	general	developed	2
754	train	64	SGZ	no	no	no	no	yes	no	no	no	winter	no	male	surgical	lpss	norma	NA	NA	NA	NA	NA	7~14days	¡Ü1days	¡Ü6days	non	yes	7~12days	7~12days	3~9days	non	2~4days	1~6days	non	general	developed	1
755	train	76	ASS	yes	no	yes	no	no	no	no	no	winter	no	male	ICU	ass	death	NA	NA	NA	NA	NA	7~14days	4~5days	7~10days	non	yes	7~12days	7~12days	3~9days	non	1day	7~14days	non	general	undeveloped	1
756	train	70	GZS	no	no	no	yes	no	no	no	no	autumn	yes	male	surgical	zys	norma	NA	NA	NA	NA	NA	7~14days	¡Ü1days	¡Ü6days	>0time	yes	13~17days	13~17days	¡Ü2days	non	8~25days	1~6days	non	large	developed	1
757	train	64	QDN	no	no	no	no	no	no	no	no	summer	no	male	ICU	qdnz	norma	NA	NA	NA	NA	NA	7~14days	¡Ü1days	11~36days	non	no	¡Ü3days	¡Ü3days	¡Ü2days	non	1day	non	non	general	undeveloped	1
758	train	30	ASS	no	no	yes	no	no	no	no	no	summer	yes	female	surgical	ass	norma	NA	NA	NA	NA	NA	¡Ü6days	¡Ü1days	¡Ü6days	>0time	no	4~6days	4~6days	¡Ü2days	non	2~4days	non	non	general	undeveloped	1
759	validation	20	GZS	no	no	no	no	no	no	no	no	winter	yes	female	surgical	gys	death	NA	NA	NA	NA	NA	¡Ü6days	¡Ü1days	¡Ü6days	>0time	no	¡Ü3days	¡Ü3days	¡Ü2days	non	1day	1~6days	non	large	developed	2
760	train	49	ASS	no	no	yes	no	no	no	no	no	spring	no	male	ICU	ass	norma	NA	NA	NA	NA	NA	¡Ü6days	2~3days	¡Ü6days	non	yes	¡Ü3days	¡Ü3days	¡Ü2days	1~3days	1day	1~6days	non	general	undeveloped	1
761	train	35	GZS	no	no	no	yes	no	no	no	no	summer	yes	male	surgical	qdnz	norma	NA	NA	NA	NA	NA	15~36days	2~3days	¡Ü6days	>0time	yes	18~37days	18~37days	¡Ü2days	non	8~25days	non	non	large	undeveloped	1
762	train	70	QDN	no	no	no	no	no	no	no	yes	spring	no	male	ICU	qdnz	norma	NA	NA	NA	NA	NA	¡Ü6days	2~3days	¡Ü6days	non	no	¡Ü3days	¡Ü3days	¡Ü2days	1~3days	2~4days	non	non	general	undeveloped	1
763	train	58	GZS	yes	no	yes	no	yes	no	no	no	summer	yes	female	surgical	trs	norma	NA	NA	NA	NA	NA	7~14days	¡Ü1days	¡Ü6days	>0time	yes	4~6days	4~6days	¡Ü2days	non	2~4days	non	non	large	undeveloped	1
764	train	34	GZS	no	no	yes	no	no	no	no	no	autumn	no	male	ICU	other	norma	NA	NA	NA	NA	NA	¡Ü6days	¡Ü1days	¡Ü6days	non	no	¡Ü3days	¡Ü3days	¡Ü2days	non	1day	non	non	large	undeveloped	1
765	train	35	GZS	no	no	no	no	no	no	no	no	spring	no	female	ICU	qnz	norma	NA	NA	NA	NA	NA	¡Ü6days	2~3days	¡Ü6days	non	no	¡Ü3days	¡Ü3days	¡Ü2days	non	1day	non	non	large	developed	1
766	train	74	GZS	yes	no	no	no	yes	no	no	no	autumn	no	male	ICU	zys	norma	NA	NA	NA	NA	NA	¡Ü6days	¡Ü1days	¡Ü6days	non	no	¡Ü3days	¡Ü3days	¡Ü2days	non	1day	non	non	large	developed	1
767	train	83	QDN	no	no	no	no	no	no	no	no	winter	no	female	ICU	qdnz	norma	NA	NA	NA	NA	NA	¡Ü6days	¡Ü1days	¡Ü6days	non	no	¡Ü3days	¡Ü3days	¡Ü2days	non	1day	non	non	general	undeveloped	1
768	train	50	GZS	no	no	yes	no	no	no	no	no	winter	no	male	ICU	bjs	norma	NA	NA	NA	NA	NA	7~14days	¡Ü1days	¡Ü6days	non	no	¡Ü3days	¡Ü3days	¡Ü2days	non	1day	non	non	large	undeveloped	1
769	train	61	GZS	no	no	no	no	no	no	no	no	spring	no	female	ICU	bjs	norma	NA	NA	NA	NA	NA	7~14days	¡Ü1days	¡Ü6days	non	no	¡Ü3days	¡Ü3days	¡Ü2days	non	1day	non	non	large	undeveloped	1
770	train	44	QDN	no	no	no	no	no	no	no	no	summer	no	male	internal	qdnz	death	NA	NA	NA	NA	NA	¡Ü6days	2~3days	¡Ü6days	non	yes	¡Ü3days	¡Ü3days	¡Ü2days	non	1day	non	non	general	undeveloped	1
771	train	75	QDN	no	no	no	no	no	no	yes	no	winter	no	female	surgical	qdnz	norma	NA	NA	NA	NA	NA	¡Ü6days	¡Ü1days	¡Ü6days	non	no	¡Ü3days	¡Ü3days	¡Ü2days	non	1day	non	non	general	undeveloped	1
772	train	30	QDN	no	no	no	no	no	no	no	no	summer	yes	female	surgical	qdnz	norma	NA	NA	NA	NA	NA	¡Ü6days	¡Ü1days	¡Ü6days	>0time	no	¡Ü3days	¡Ü3days	¡Ü2days	non	2~4days	non	non	general	undeveloped	1
773	train	59	QDN	no	no	no	no	no	no	no	no	spring	no	male	internal	qdnz	norma	NA	NA	NA	NA	NA	7~14days	¡Ü1days	7~10days	non	no	¡Ü3days	¡Ü3days	¡Ü2days	non	1day	non	non	general	undeveloped	1
774	train	43	SGZ	no	no	no	no	no	no	no	no	spring	no	male	internal	lpss	norma	NA	NA	NA	NA	NA	7~14days	¡Ü1days	¡Ü6days	non	yes	¡Ü3days	¡Ü3days	¡Ü2days	non	1day	non	non	general	developed	1
775	validation	30	ASS	no	no	no	no	no	no	no	no	autumn	no	female	internal	ass	norma	NA	NA	NA	NA	NA	¡Ü6days	¡Ü1days	¡Ü6days	non	no	4~6days	4~6days	¡Ü2days	non	2~4days	non	non	general	undeveloped	2
776	train	62	ASS	no	no	yes	no	no	no	no	no	winter	no	male	internal	ass	norma	NA	NA	NA	NA	NA	¡Ü6days	¡Ü1days	¡Ü6days	non	no	4~6days	4~6days	¡Ü2days	non	1day	1~6days	non	general	undeveloped	1
777	train	72	ASS	no	no	yes	no	yes	no	yes	no	autumn	yes	male	surgical	ass	norma	NA	NA	NA	NA	NA	¡Ü6days	¡Ü1days	¡Ü6days	>0time	yes	4~6days	4~6days	¡Ü2days	1~3days	1day	1~6days	non	general	undeveloped	1
778	validation	78	ASS	no	no	yes	no	no	no	no	no	winter	no	female	surgical	ass	norma	NA	NA	NA	NA	NA	¡Ü6days	¡Ü1days	¡Ü6days	non	no	4~6days	4~6days	3~9days	non	1day	1~6days	non	general	undeveloped	2
779	train	24	ASS	no	no	yes	no	no	no	no	no	autumn	yes	female	surgical	ass	norma	NA	NA	NA	NA	NA	7~14days	4~5days	¡Ü6days	>0time	yes	7~12days	7~12days	¡Ü2days	4~12days	5~7days	non	non	general	undeveloped	1
780	train	43	QDN	no	no	no	no	no	no	no	no	summer	no	male	ICU	qdnz	norma	NA	NA	NA	NA	NA	¡Ü6days	¡Ü1days	¡Ü6days	non	yes	¡Ü3days	¡Ü3days	¡Ü2days	non	1day	non	non	general	undeveloped	1
781	train	76	SKZ	no	no	yes	no	no	no	no	no	summer	yes	male	surgical	lpss	norma	NA	NA	NA	NA	NA	¡Ü6days	¡Ü1days	¡Ü6days	>0time	yes	¡Ü3days	¡Ü3days	¡Ü2days	non	2~4days	non	non	general	developed	1
782	train	20	QDN	no	no	no	no	no	no	no	no	summer	no	female	surgical	qdnz	death	NA	NA	NA	NA	NA	¡Ü6days	¡Ü1days	¡Ü6days	non	yes	¡Ü3days	¡Ü3days	¡Ü2days	1~3days	2~4days	non	non	general	undeveloped	1
783	validation	71	QDN	no	no	no	no	no	yes	no	no	autumn	no	male	internal	qdnz	norma	NA	NA	NA	NA	NA	7~14days	¡Ü1days	¡Ü6days	non	yes	7~12days	7~12days	¡Ü2days	non	8~25days	non	non	general	undeveloped	2
784	train	85	SGZ	no	no	no	no	no	no	no	no	autumn	no	female	internal	lpss	norma	NA	NA	NA	NA	NA	7~14days	¡Ü1days	¡Ü6days	non	no	4~6days	4~6days	¡Ü2days	1~3days	5~7days	1~6days	non	general	developed	1
785	train	82	ASS	no	no	no	no	no	no	no	no	autumn	yes	male	surgical	ass	norma	NA	NA	NA	NA	NA	¡Ü6days	¡Ü1days	¡Ü6days	>0time	yes	4~6days	4~6days	¡Ü2days	non	1day	1~6days	non	general	undeveloped	1
786	train	52	GZS	no	no	yes	no	no	no	no	no	summer	yes	female	surgical	gys	norma	NA	NA	NA	NA	NA	¡Ü6days	2~3days	¡Ü6days	>0time	yes	¡Ü3days	¡Ü3days	¡Ü2days	1~3days	1day	non	non	large	developed	1
787	validation	31	GZS	no	no	yes	no	no	no	no	yes	spring	yes	male	surgical	trs	norma	NA	NA	NA	NA	NA	¡Ü6days	2~3days	¡Ü6days	>0time	yes	4~6days	4~6days	¡Ü2days	1~3days	2~4days	non	non	large	undeveloped	2
788	train	53	ASS	no	no	no	no	no	no	no	no	autumn	yes	male	surgical	ass	norma	NA	NA	NA	NA	NA	¡Ü6days	2~3days	¡Ü6days	>0time	no	¡Ü3days	¡Ü3days	¡Ü2days	non	2~4days	non	non	general	undeveloped	1
789	train	56	QDN	no	no	no	no	no	no	no	no	summer	no	female	internal	qdnz	norma	NA	NA	NA	NA	NA	¡Ü6days	¡Ü1days	¡Ü6days	non	no	¡Ü3days	¡Ü3days	¡Ü2days	non	1day	non	non	general	undeveloped	1
790	train	46	GZS	no	no	yes	no	yes	no	no	no	spring	no	female	surgical	ass	norma	NA	NA	NA	NA	NA	7~14days	¡Ü1days	¡Ü6days	non	yes	7~12days	7~12days	¡Ü2days	non	5~7days	non	non	large	undeveloped	1
791	validation	41	GZS	no	no	no	no	no	no	no	no	autumn	yes	male	internal	gys	norma	NA	NA	NA	NA	NA	15~36days	¡Ü1days	¡Ü6days	>0time	yes	¡Ü3days	¡Ü3days	¡Ü2days	non	1day	non	non	large	developed	2
792	train	87	QDN	no	no	yes	no	no	no	no	no	spring	no	male	internal	qdnz	norma	NA	NA	NA	NA	NA	7~14days	2~3days	¡Ü6days	non	no	4~6days	4~6days	3~9days	1~3days	2~4days	1~6days	non	general	undeveloped	1
793	train	68	GZS	no	no	yes	no	no	no	no	no	spring	yes	female	ICU	bjs	norma	NA	NA	NA	NA	NA	¡Ü6days	2~3days	¡Ü6days	>0time	yes	¡Ü3days	¡Ü3days	¡Ü2days	non	1day	1~6days	non	large	undeveloped	1
794	validation	37	GZS	no	no	no	no	no	no	no	no	autumn	yes	female	surgical	bjs	death	NA	NA	NA	NA	NA	7~14days	2~3days	¡Ü6days	>0time	yes	4~6days	4~6days	¡Ü2days	non	8~25days	non	non	large	undeveloped	2
795	train	72	GZS	no	no	yes	no	no	no	no	no	summer	yes	male	surgical	qnz	norma	NA	NA	NA	NA	NA	¡Ü6days	¡Ü1days	¡Ü6days	>0time	no	¡Ü3days	¡Ü3days	¡Ü2days	non	1day	1~6days	non	large	developed	1
796	validation	27	GZS	no	no	no	no	no	no	no	no	spring	yes	female	surgical	qnz	norma	NA	NA	NA	NA	NA	7~14days	¡Ü1days	¡Ü6days	>0time	yes	¡Ü3days	¡Ü3days	¡Ü2days	non	1day	non	non	large	developed	2
797	train	28	GZS	no	no	no	yes	no	no	yes	no	summer	yes	female	surgical	gys	norma	NA	NA	NA	NA	NA	¡Ü6days	¡Ü1days	¡Ü6days	>0time	no	4~6days	4~6days	¡Ü2days	non	2~4days	1~6days	non	large	developed	1
798	train	59	QDN	no	no	no	yes	no	no	no	no	spring	no	female	internal	qdnz	norma	NA	NA	NA	NA	NA	15~36days	¡Ü1days	¡Ü6days	non	no	13~17days	13~17days	¡Ü2days	4~12days	8~25days	non	non	general	undeveloped	1
799	train	81	QDN	no	no	no	no	no	no	no	no	winter	no	female	internal	qdnz	norma	NA	NA	NA	NA	NA	7~14days	¡Ü1days	¡Ü6days	non	yes	4~6days	4~6days	¡Ü2days	non	5~7days	non	non	general	undeveloped	1
800	train	18	SGZ	no	no	no	no	no	no	no	no	summer	yes	male	ICU	lpss	norma	NA	NA	NA	NA	NA	¡Ü6days	¡Ü1days	¡Ü6days	>0time	no	¡Ü3days	¡Ü3days	¡Ü2days	non	1day	1~6days	non	general	developed	1
801	train	85	ASS	no	no	no	no	no	no	no	no	spring	no	male	ICU	ass	norma	NA	NA	NA	NA	NA	¡Ü6days	2~3days	¡Ü6days	non	yes	¡Ü3days	¡Ü3days	¡Ü2days	1~3days	2~4days	non	non	general	undeveloped	1
802	train	46	ASS	no	no	no	no	no	no	yes	no	winter	yes	male	surgical	ass	norma	NA	NA	NA	NA	NA	¡Ü6days	2~3days	¡Ü6days	>0time	yes	¡Ü3days	¡Ü3days	¡Ü2days	non	2~4days	non	non	general	undeveloped	1
803	train	24	SKZ	no	no	no	no	no	no	yes	no	spring	yes	male	surgical	lpss	norma	NA	NA	NA	NA	NA	¡Ü6days	2~3days	¡Ü6days	>0time	no	¡Ü3days	¡Ü3days	¡Ü2days	non	1day	non	non	general	developed	1
804	validation	44	GZS	no	no	no	no	no	no	no	no	summer	yes	female	surgical	bjs	norma	NA	NA	NA	NA	NA	15~36days	¡Ü1days	¡Ü6days	>0time	no	¡Ü3days	¡Ü3days	¡Ü2days	non	2~4days	non	non	large	undeveloped	2
805	validation	66	ASS	yes	no	yes	yes	yes	no	no	no	autumn	no	male	internal	ass	norma	NA	NA	NA	NA	NA	36~64days	¡Ü1days	¡Ü6days	non	yes	¡Ü3days	¡Ü3days	¡Ü2days	non	1day	1~6days	non	general	undeveloped	2
806	train	63	ASS	no	no	no	no	no	no	no	no	summer	yes	male	internal	ass	norma	NA	NA	NA	NA	NA	15~36days	¡Ü1days	¡Ü6days	>0time	yes	18~37days	18~37days	10~16days	non	5~7days	>14days	non	general	undeveloped	1
807	validation	75	ASS	no	no	no	no	no	no	yes	no	spring	no	female	internal	ass	norma	NA	NA	NA	NA	NA	15~36days	¡Ü1days	¡Ü6days	non	yes	18~37days	18~37days	3~9days	1~3days	8~25days	1~6days	non	general	undeveloped	2
808	train	89	QDN	no	no	no	no	no	no	no	yes	winter	no	male	ICU	qdnz	norma	NA	NA	NA	NA	NA	¡Ü6days	¡Ü1days	¡Ü6days	non	no	¡Ü3days	¡Ü3days	¡Ü2days	1~3days	2~4days	non	non	general	undeveloped	1
809	train	84	QDN	no	no	no	no	no	no	no	no	winter	no	male	internal	qdnz	norma	NA	NA	NA	NA	NA	¡Ü6days	¡Ü1days	¡Ü6days	non	no	¡Ü3days	¡Ü3days	¡Ü2days	non	2~4days	non	non	general	undeveloped	1
810	train	58	QDN	no	no	no	no	no	no	no	no	spring	no	female	surgical	qdnz	norma	NA	NA	NA	NA	NA	¡Ü6days	2~3days	¡Ü6days	non	yes	¡Ü3days	¡Ü3days	¡Ü2days	1~3days	1day	1~6days	non	general	undeveloped	1
811	train	59	GZS	no	no	no	no	no	no	no	no	spring	yes	female	surgical	bjs	norma	NA	NA	NA	NA	NA	15~36days	¡Ü1days	¡Ü6days	>0time	yes	4~6days	4~6days	¡Ü2days	non	2~4days	non	non	large	undeveloped	1
812	train	82	QDN	no	no	no	no	no	no	no	no	spring	no	female	internal	qdnz	norma	NA	NA	NA	NA	NA	7~14days	4~5days	¡Ü6days	non	no	7~12days	7~12days	¡Ü2days	non	5~7days	non	non	general	undeveloped	1
813	train	56	QDN	no	no	no	no	no	no	no	no	summer	no	female	internal	qdnz	norma	NA	NA	NA	NA	NA	¡Ü6days	¡Ü1days	¡Ü6days	non	no	4~6days	4~6days	¡Ü2days	1~3days	2~4days	non	non	general	undeveloped	1
814	train	62	QDN	no	no	no	no	no	no	yes	no	spring	yes	female	surgical	qdnz	norma	NA	NA	NA	NA	NA	¡Ü6days	¡Ü1days	¡Ü6days	>0time	yes	¡Ü3days	¡Ü3days	¡Ü2days	non	1day	non	non	general	undeveloped	1
815	validation	68	QDN	no	no	no	no	no	no	no	no	summer	yes	female	internal	qdnz	norma	NA	NA	NA	NA	NA	¡Ü6days	¡Ü1days	¡Ü6days	>0time	yes	4~6days	4~6days	¡Ü2days	non	5~7days	non	non	general	undeveloped	2
816	train	55	QDN	no	no	yes	no	no	no	no	no	spring	yes	male	surgical	qdnz	norma	NA	NA	NA	NA	NA	¡Ü6days	2~3days	¡Ü6days	>0time	yes	¡Ü3days	¡Ü3days	¡Ü2days	1~3days	1day	non	1~5days	general	undeveloped	1
817	train	81	GZS	no	no	yes	no	no	no	no	no	spring	yes	male	surgical	zys	norma	NA	NA	NA	NA	NA	7~14days	2~3days	¡Ü6days	>0time	yes	7~12days	7~12days	¡Ü2days	non	8~25days	non	non	large	developed	1
818	validation	65	GZS	no	no	no	no	yes	no	no	no	spring	yes	female	ICU	qdnz	norma	NA	NA	NA	NA	NA	7~14days	¡Ü1days	¡Ü6days	>0time	no	¡Ü3days	¡Ü3days	¡Ü2days	non	1day	non	non	large	undeveloped	2
819	train	55	GZS	no	no	no	no	no	no	no	no	spring	yes	male	surgical	gys	norma	NA	NA	NA	NA	NA	15~36days	4~5days	¡Ü6days	>0time	no	4~6days	4~6days	¡Ü2days	non	5~7days	non	non	large	developed	1
820	validation	21	GZS	no	no	no	no	yes	no	no	no	summer	yes	female	ICU	qnz	norma	NA	NA	NA	NA	NA	7~14days	2~3days	¡Ü6days	>0time	yes	¡Ü3days	¡Ü3days	¡Ü2days	non	1day	1~6days	non	large	developed	2
821	validation	54	ASS	no	no	yes	no	no	yes	no	no	autumn	yes	male	internal	ass	norma	NA	NA	NA	NA	NA	7~14days	¡Ü1days	¡Ü6days	>0time	no	7~12days	7~12days	¡Ü2days	1~3days	8~25days	1~6days	non	general	undeveloped	2
822	train	49	GZS	no	no	yes	yes	no	no	no	no	spring	no	female	ICU	qxnz	norma	NA	NA	NA	NA	NA	¡Ü6days	2~3days	¡Ü6days	non	yes	¡Ü3days	¡Ü3days	¡Ü2days	non	1day	1~6days	non	large	developed	1
823	validation	49	GZS	no	no	no	no	no	no	no	yes	spring	yes	male	surgical	qdnz	norma	NA	NA	NA	NA	NA	15~36days	¡Ü1days	¡Ü6days	>0time	yes	7~12days	7~12days	¡Ü2days	non	5~7days	non	non	large	undeveloped	2
824	train	58	ASS	no	no	yes	no	no	no	no	no	summer	no	male	ICU	ass	norma	NA	NA	NA	NA	NA	¡Ü6days	¡Ü1days	¡Ü6days	non	yes	¡Ü3days	¡Ü3days	¡Ü2days	non	1day	1~6days	non	general	undeveloped	1
825	train	71	ASS	no	no	no	no	no	no	no	no	summer	yes	female	surgical	ass	norma	NA	NA	NA	NA	NA	¡Ü6days	2~3days	¡Ü6days	>0time	no	4~6days	4~6days	¡Ü2days	non	2~4days	non	non	general	undeveloped	1
826	train	71	ASS	no	no	no	no	no	no	no	no	winter	no	male	internal	ass	norma	NA	NA	NA	NA	NA	¡Ü6days	2~3days	¡Ü6days	non	yes	¡Ü3days	¡Ü3days	¡Ü2days	non	1day	1~6days	non	general	undeveloped	1
827	train	87	ASS	no	no	no	no	no	no	no	no	spring	no	female	surgical	ass	death	NA	NA	NA	NA	NA	¡Ü6days	2~3days	¡Ü6days	non	no	¡Ü3days	¡Ü3days	¡Ü2days	non	1day	non	non	general	undeveloped	1
828	train	72	QDN	no	no	yes	no	no	no	no	no	autumn	no	male	surgical	qdnz	norma	NA	NA	NA	NA	NA	¡Ü6days	¡Ü1days	¡Ü6days	non	no	4~6days	4~6days	3~9days	1~3days	1day	1~6days	1~5days	general	undeveloped	1
829	train	65	GZS	no	no	no	no	no	no	no	no	spring	no	male	surgical	gys	norma	NA	NA	NA	NA	NA	¡Ü6days	¡Ü1days	¡Ü6days	non	no	¡Ü3days	¡Ü3days	¡Ü2days	non	1day	non	non	large	developed	1
830	train	54	QDN	no	no	no	no	no	no	no	no	spring	no	female	internal	qdnz	norma	NA	NA	NA	NA	NA	¡Ü6days	2~3days	¡Ü6days	non	no	¡Ü3days	¡Ü3days	¡Ü2days	1~3days	2~4days	non	non	general	undeveloped	1
831	train	67	SGZ	no	no	no	no	no	no	no	no	winter	no	male	surgical	lpss	norma	NA	NA	NA	NA	NA	¡Ü6days	¡Ü1days	¡Ü6days	non	yes	¡Ü3days	¡Ü3days	¡Ü2days	non	1day	non	non	general	developed	1
832	validation	51	SGZ	no	no	no	no	no	no	no	no	autumn	no	female	internal	lpss	norma	NA	NA	NA	NA	NA	¡Ü6days	4~5days	¡Ü6days	non	no	4~6days	4~6days	¡Ü2days	non	2~4days	non	non	general	developed	2
833	train	41	SGZ	no	no	no	no	no	no	no	no	autumn	no	male	internal	lpss	norma	NA	NA	NA	NA	NA	¡Ü6days	¡Ü1days	¡Ü6days	non	no	¡Ü3days	¡Ü3days	¡Ü2days	non	1day	non	1~5days	general	developed	1
834	validation	53	GZS	yes	no	no	no	yes	no	no	yes	spring	yes	female	surgical	gys	norma	NA	NA	NA	NA	NA	15~36days	2~3days	¡Ü6days	>0time	yes	18~37days	18~37days	¡Ü2days	non	8~25days	non	non	large	developed	2
835	train	67	GZS	no	no	yes	yes	no	no	no	no	summer	yes	female	ICU	bjs	norma	NA	NA	NA	NA	NA	7~14days	¡Ü1days	¡Ü6days	>0time	no	¡Ü3days	¡Ü3days	¡Ü2days	non	2~4days	non	non	large	undeveloped	1
836	train	59	GZS	no	no	no	no	no	no	yes	no	summer	yes	female	ICU	ass	transfer	NA	NA	NA	NA	NA	7~14days	¡Ü1days	¡Ü6days	>0time	no	4~6days	4~6days	¡Ü2days	non	1day	non	non	large	undeveloped	1
837	train	52	SGZ	no	no	no	no	no	no	no	no	autumn	yes	female	ICU	lpss	norma	NA	NA	NA	NA	NA	¡Ü6days	¡Ü1days	¡Ü6days	>0time	yes	4~6days	4~6days	¡Ü2days	non	1day	1~6days	non	general	developed	1
838	train	65	ASS	no	no	no	no	no	no	no	no	autumn	no	female	internal	ass	norma	NA	NA	NA	NA	NA	¡Ü6days	¡Ü1days	¡Ü6days	non	yes	¡Ü3days	¡Ü3days	¡Ü2days	1~3days	2~4days	non	non	general	undeveloped	1
839	train	45	GZS	no	no	no	no	no	no	yes	no	summer	yes	female	ICU	bjs	norma	NA	NA	NA	NA	NA	7~14days	¡Ü1days	¡Ü6days	>0time	no	4~6days	4~6days	¡Ü2days	non	1day	1~6days	non	large	undeveloped	1
840	train	58	GZS	yes	no	no	no	no	no	no	no	spring	yes	male	surgical	qdnz	norma	NA	NA	NA	NA	NA	7~14days	¡Ü1days	¡Ü6days	>0time	yes	4~6days	4~6days	¡Ü2days	non	1day	non	non	large	undeveloped	1
841	train	30	GZS	no	no	no	no	no	no	no	no	autumn	yes	female	ICU	ass	norma	NA	NA	NA	NA	NA	7~14days	¡Ü1days	¡Ü6days	>0time	no	4~6days	4~6days	¡Ü2days	non	1day	non	non	large	undeveloped	1
842	train	40	GZS	no	no	no	no	no	no	no	no	autumn	yes	female	surgical	qdnz	norma	NA	NA	NA	NA	NA	7~14days	2~3days	¡Ü6days	>0time	no	¡Ü3days	¡Ü3days	¡Ü2days	non	1day	non	non	large	undeveloped	1
843	validation	55	GZS	no	no	no	no	no	no	no	no	winter	yes	female	internal	trs	norma	NA	NA	NA	NA	NA	15~36days	2~3days	¡Ü6days	>0time	no	4~6days	4~6days	¡Ü2days	non	1day	non	non	large	undeveloped	2
844	train	60	GZS	no	no	no	no	no	no	no	no	winter	yes	male	surgical	trs	norma	NA	NA	NA	NA	NA	36~64days	¡Ü1days	¡Ü6days	>0time	yes	18~37days	18~37days	¡Ü2days	non	8~25days	non	non	large	undeveloped	1
845	validation	42	GZS	no	no	no	no	yes	no	no	yes	autumn	yes	male	ICU	other	norma	NA	NA	NA	NA	NA	7~14days	2~3days	11~36days	>0time	yes	7~12days	7~12days	¡Ü2days	non	2~4days	non	non	large	undeveloped	2
846	train	81	QDN	no	no	no	no	no	no	yes	no	autumn	no	male	internal	qdnz	norma	NA	NA	NA	NA	NA	¡Ü6days	¡Ü1days	¡Ü6days	non	no	¡Ü3days	¡Ü3days	¡Ü2days	non	2~4days	non	non	general	undeveloped	1
847	train	58	GZS	no	no	no	no	yes	no	no	yes	autumn	yes	female	surgical	trs	norma	NA	NA	NA	NA	NA	15~36days	2~3days	¡Ü6days	>0time	no	¡Ü3days	¡Ü3days	¡Ü2days	non	1day	non	non	large	undeveloped	1
848	train	47	GZS	no	no	no	no	no	no	no	no	summer	yes	male	surgical	bjs	norma	NA	NA	NA	NA	NA	7~14days	¡Ü1days	¡Ü6days	>0time	yes	¡Ü3days	¡Ü3days	¡Ü2days	non	2~4days	non	non	large	undeveloped	1
849	validation	34	SKZ	no	no	no	no	no	no	yes	no	winter	yes	male	surgical	lpss	transfer	NA	NA	NA	NA	NA	¡Ü6days	¡Ü1days	¡Ü6days	>0time	no	¡Ü3days	¡Ü3days	¡Ü2days	non	2~4days	non	non	general	developed	2
850	train	30	SKZ	no	no	no	no	no	no	yes	no	winter	yes	male	surgical	lpss	transfer	NA	NA	NA	NA	NA	¡Ü6days	¡Ü1days	¡Ü6days	>0time	no	¡Ü3days	¡Ü3days	¡Ü2days	non	2~4days	non	non	general	developed	1
851	train	70	ASS	no	no	no	no	no	no	yes	no	autumn	yes	male	surgical	ass	norma	NA	NA	NA	NA	NA	¡Ü6days	¡Ü1days	¡Ü6days	>0time	yes	4~6days	4~6days	¡Ü2days	non	2~4days	non	non	general	undeveloped	1
852	train	57	SKZ	no	no	no	no	no	no	yes	no	winter	yes	female	surgical	lpss	norma	NA	NA	NA	NA	NA	7~14days	¡Ü1days	¡Ü6days	>0time	no	7~12days	7~12days	¡Ü2days	4~12days	8~25days	non	non	general	developed	1
853	train	45	QDN	no	no	no	no	no	yes	no	no	autumn	no	male	internal	qdnz	norma	NA	NA	NA	NA	NA	7~14days	¡Ü1days	¡Ü6days	non	yes	7~12days	7~12days	¡Ü2days	non	8~25days	non	non	general	undeveloped	1
854	train	77	SKZ	no	no	no	no	no	no	yes	no	summer	yes	male	surgical	lpss	norma	NA	NA	NA	NA	NA	¡Ü6days	2~3days	¡Ü6days	>0time	yes	4~6days	4~6days	¡Ü2days	non	2~4days	non	non	general	developed	1
855	train	69	ASS	yes	no	yes	no	yes	no	no	no	spring	yes	male	surgical	ass	death	NA	NA	NA	NA	NA	15~36days	2~3days	¡Ü6days	>0time	yes	18~37days	18~37days	>16days	1~3days	1day	>14days	non	general	undeveloped	1
856	validation	76	QNZLL	no	no	no	no	no	yes	no	no	winter	no	female	internal	qnz	norma	NA	NA	NA	NA	NA	7~14days	¡Ü1days	¡Ü6days	non	yes	7~12days	7~12days	¡Ü2days	1~3days	8~25days	non	non	general	developed	2
857	train	61	GZS	no	no	yes	no	no	no	no	no	autumn	yes	female	surgical	other	norma	NA	NA	NA	NA	NA	15~36days	¡Ü1days	¡Ü6days	>0time	yes	18~37days	18~37days	>16days	non	2~4days	>14days	non	large	undeveloped	1
858	train	50	GZS	no	no	yes	yes	no	no	no	no	spring	yes	female	surgical	ass	norma	NA	NA	NA	NA	NA	15~36days	>5days	¡Ü6days	>0time	yes	18~37days	18~37days	>16days	4~12days	2~4days	>14days	1~5days	large	undeveloped	1
859	validation	70	QNZLL	no	no	no	yes	no	no	no	no	spring	no	male	ICU	qnz	norma	NA	NA	NA	NA	NA	15~36days	¡Ü1days	11~36days	non	no	¡Ü3days	¡Ü3days	¡Ü2days	non	1day	non	non	general	developed	2
860	train	38	SGZ	no	no	no	no	no	no	no	no	autumn	no	male	ICU	lpss	death	NA	NA	NA	NA	NA	¡Ü6days	¡Ü1days	¡Ü6days	non	no	¡Ü3days	¡Ü3days	¡Ü2days	non	1day	1~6days	non	general	developed	1
861	train	73	QNZLL	yes	no	yes	yes	yes	no	no	no	autumn	no	male	internal	qnz	norma	NA	NA	NA	NA	NA	¡Ü6days	¡Ü1days	¡Ü6days	non	yes	4~6days	4~6days	¡Ü2days	non	2~4days	non	non	general	developed	1
862	validation	52	GZS	no	no	no	no	no	no	no	no	winter	yes	male	surgical	lpss	norma	NA	NA	NA	NA	NA	15~36days	¡Ü1days	¡Ü6days	>0time	yes	4~6days	4~6days	¡Ü2days	non	1day	non	non	large	developed	2
863	train	54	SKZ	yes	no	no	no	yes	no	yes	no	summer	no	male	surgical	lpss	norma	NA	NA	NA	NA	NA	¡Ü6days	¡Ü1days	¡Ü6days	non	yes	¡Ü3days	¡Ü3days	¡Ü2days	non	1day	non	non	general	developed	1
864	validation	76	GZS	no	no	no	no	yes	no	no	no	spring	no	female	ICU	gys	norma	NA	NA	NA	NA	NA	¡Ü6days	¡Ü1days	¡Ü6days	non	no	¡Ü3days	¡Ü3days	¡Ü2days	non	2~4days	non	non	large	developed	2
865	validation	37	SKZ	no	no	no	no	no	no	yes	no	winter	yes	male	ICU	lpss	norma	NA	NA	NA	NA	NA	¡Ü6days	¡Ü1days	¡Ü6days	>0time	no	¡Ü3days	¡Ü3days	¡Ü2days	non	1day	non	non	general	developed	2
866	validation	71	GZS	no	no	yes	no	yes	no	no	no	winter	no	female	ICU	zys	norma	NA	NA	NA	NA	NA	¡Ü6days	¡Ü1days	¡Ü6days	non	yes	¡Ü3days	¡Ü3days	¡Ü2days	non	2~4days	non	non	large	developed	2
867	validation	47	GZS	no	no	no	no	no	no	yes	no	summer	no	female	ICU	qdnz	norma	NA	NA	NA	NA	NA	¡Ü6days	¡Ü1days	¡Ü6days	non	yes	¡Ü3days	¡Ü3days	¡Ü2days	non	1day	non	non	large	undeveloped	2
868	train	38	GZS	no	no	no	no	no	no	no	no	spring	no	female	ICU	qnz	norma	NA	NA	NA	NA	NA	¡Ü6days	¡Ü1days	¡Ü6days	non	no	¡Ü3days	¡Ü3days	¡Ü2days	non	1day	non	non	large	developed	1
869	train	35	SGZ	no	no	no	no	no	no	no	no	summer	no	male	ICU	lpss	norma	NA	NA	NA	NA	NA	¡Ü6days	¡Ü1days	¡Ü6days	non	yes	¡Ü3days	¡Ü3days	¡Ü2days	non	2~4days	non	non	general	developed	1
870	train	80	QDN	no	no	no	no	no	yes	no	no	winter	no	female	ICU	qdnz	norma	NA	NA	NA	NA	NA	7~14days	¡Ü1days	7~10days	non	no	7~12days	7~12days	¡Ü2days	non	5~7days	non	non	general	undeveloped	1
871	validation	73	QDN	no	no	no	no	no	no	no	no	winter	no	male	surgical	qdnz	norma	NA	NA	NA	NA	NA	¡Ü6days	¡Ü1days	¡Ü6days	non	no	4~6days	4~6days	¡Ü2days	non	2~4days	non	non	general	undeveloped	2
872	validation	67	QDN	no	no	no	no	no	no	yes	no	autumn	yes	male	surgical	qdnz	norma	NA	NA	NA	NA	NA	7~14days	4~5days	¡Ü6days	>0time	yes	7~12days	7~12days	¡Ü2days	1~3days	5~7days	non	non	general	undeveloped	2
873	validation	37	GZS	no	no	yes	no	no	no	no	yes	autumn	yes	female	surgical	qxnz	norma	NA	NA	NA	NA	NA	7~14days	2~3days	¡Ü6days	>0time	yes	4~6days	4~6days	¡Ü2days	non	1day	non	non	large	developed	2
874	train	30	QDN	no	no	no	no	no	no	no	no	winter	no	female	surgical	qdnz	norma	NA	NA	NA	NA	NA	¡Ü6days	¡Ü1days	¡Ü6days	non	no	¡Ü3days	¡Ü3days	3~9days	non	1day	1~6days	non	general	undeveloped	1
875	validation	61	SGZ	no	no	no	no	no	no	no	no	autumn	no	male	ICU	lpss	death	NA	NA	NA	NA	NA	¡Ü6days	¡Ü1days	¡Ü6days	non	no	¡Ü3days	¡Ü3days	¡Ü2days	non	1day	non	non	general	developed	2
876	train	38	ASS	yes	no	yes	no	yes	no	no	no	spring	yes	male	surgical	ass	norma	NA	NA	NA	NA	NA	¡Ü6days	¡Ü1days	¡Ü6days	>0time	yes	¡Ü3days	¡Ü3days	¡Ü2days	non	1day	1~6days	non	general	undeveloped	1
877	validation	71	SGZ	no	no	no	no	no	no	no	no	winter	no	female	ICU	lpss	norma	NA	NA	NA	NA	NA	¡Ü6days	¡Ü1days	¡Ü6days	non	no	¡Ü3days	¡Ü3days	¡Ü2days	non	2~4days	non	non	general	developed	2
878	validation	60	SGZ	no	no	no	no	no	no	no	no	autumn	no	female	ICU	lpss	norma	NA	NA	NA	NA	NA	¡Ü6days	¡Ü1days	¡Ü6days	non	no	¡Ü3days	¡Ü3days	¡Ü2days	1~3days	2~4days	non	non	general	developed	2
879	validation	55	SGZ	no	no	no	no	yes	no	no	no	spring	no	female	ICU	lpss	norma	NA	NA	NA	NA	NA	¡Ü6days	2~3days	¡Ü6days	non	yes	¡Ü3days	¡Ü3days	¡Ü2days	non	2~4days	non	non	general	developed	2
880	validation	40	GZS	no	no	yes	no	no	no	no	no	spring	no	female	ICU	ass	norma	NA	NA	NA	NA	NA	¡Ü6days	4~5days	¡Ü6days	non	yes	4~6days	4~6days	¡Ü2days	4~12days	2~4days	1~6days	non	large	undeveloped	2
881	validation	81	ASS	no	no	no	no	no	no	yes	no	winter	no	female	internal	ass	norma	NA	NA	NA	NA	NA	¡Ü6days	4~5days	¡Ü6days	non	no	¡Ü3days	¡Ü3days	¡Ü2days	non	2~4days	non	non	general	undeveloped	2
882	train	18	GZS	no	no	yes	no	no	no	yes	no	winter	no	male	ICU	qnz	norma	NA	NA	NA	NA	NA	¡Ü6days	¡Ü1days	¡Ü6days	non	yes	¡Ü3days	¡Ü3days	¡Ü2days	non	2~4days	non	non	large	developed	1
883	validation	79	ASS	no	no	yes	no	no	no	no	no	winter	no	female	internal	ass	norma	NA	NA	NA	NA	NA	15~36days	¡Ü1days	¡Ü6days	non	yes	13~17days	13~17days	¡Ü2days	1~3days	8~25days	1~6days	non	general	undeveloped	2
884	train	39	SKZ	no	no	no	no	no	no	yes	no	winter	no	male	surgical	lpss	transfer	NA	NA	NA	NA	NA	¡Ü6days	¡Ü1days	¡Ü6days	non	yes	¡Ü3days	¡Ü3days	¡Ü2days	non	2~4days	non	non	general	developed	1
885	validation	80	QDN	no	no	no	no	no	no	no	no	spring	no	female	surgical	qdnz	norma	NA	NA	NA	NA	NA	15~36days	¡Ü1days	¡Ü6days	non	no	4~6days	4~6days	¡Ü2days	non	1day	non	non	general	undeveloped	2
886	train	74	SKZ	no	no	no	no	yes	no	no	no	summer	no	female	ICU	lpss	norma	NA	NA	NA	NA	NA	¡Ü6days	¡Ü1days	¡Ü6days	non	yes	¡Ü3days	¡Ü3days	¡Ü2days	1~3days	2~4days	non	non	general	developed	1
887	train	73	SGZ	no	no	no	no	no	no	no	no	spring	no	female	internal	lpss	death	NA	NA	NA	NA	NA	7~14days	¡Ü1days	¡Ü6days	non	yes	4~6days	4~6days	3~9days	non	1day	non	1~5days	general	developed	1
888	train	38	ASS	no	no	no	no	no	no	no	no	winter	no	female	surgical	ass	norma	NA	NA	NA	NA	NA	¡Ü6days	2~3days	¡Ü6days	non	no	¡Ü3days	¡Ü3days	¡Ü2days	non	1day	non	non	general	undeveloped	1
889	train	60	GZS	no	no	no	no	no	no	no	no	summer	yes	male	surgical	qxnz	norma	NA	NA	NA	NA	NA	15~36days	>5days	¡Ü6days	>0time	yes	7~12days	7~12days	¡Ü2days	non	5~7days	non	non	large	developed	1
890	train	49	GZS	no	no	no	yes	no	no	yes	no	winter	no	male	surgical	qnz	norma	NA	NA	NA	NA	NA	¡Ü6days	2~3days	¡Ü6days	non	no	¡Ü3days	¡Ü3days	¡Ü2days	non	1day	non	non	large	developed	1
891	train	76	GZS	no	no	yes	no	no	no	no	no	autumn	yes	male	surgical	ass	norma	NA	NA	NA	NA	NA	7~14days	¡Ü1days	¡Ü6days	>0time	yes	13~17days	13~17days	3~9days	non	1day	7~14days	non	large	undeveloped	1
892	validation	47	SKZ	no	no	no	no	no	no	no	no	winter	no	male	surgical	lpss	transfer	NA	NA	NA	NA	NA	¡Ü6days	¡Ü1days	¡Ü6days	non	yes	¡Ü3days	¡Ü3days	¡Ü2days	non	1day	non	non	general	developed	2
893	train	72	GZS	no	no	yes	no	yes	no	no	yes	winter	no	female	surgical	gys	norma	NA	NA	NA	NA	NA	15~36days	4~5days	¡Ü6days	non	yes	7~12days	7~12days	¡Ü2days	1~3days	8~25days	non	non	large	developed	1
894	train	37	GZS	no	no	yes	no	no	no	no	no	spring	no	male	surgical	bjs	norma	NA	NA	NA	NA	NA	36~64days	4~5days	¡Ü6days	non	yes	18~37days	18~37days	3~9days	4~12days	>25days	7~14days	non	large	undeveloped	1
895	train	72	ASS	no	no	no	no	no	no	no	no	winter	no	female	surgical	ass	norma	NA	NA	NA	NA	NA	¡Ü6days	>5days	¡Ü6days	non	yes	4~6days	4~6days	¡Ü2days	1~3days	2~4days	non	non	general	undeveloped	1
896	train	38	GZS	no	no	no	no	no	no	yes	no	autumn	yes	male	ICU	qnz	norma	NA	NA	NA	NA	NA	¡Ü6days	2~3days	¡Ü6days	>0time	no	¡Ü3days	¡Ü3days	¡Ü2days	non	1day	non	non	large	developed	1
897	train	72	GZS	no	no	yes	no	yes	no	no	no	spring	no	female	ICU	ass	norma	NA	NA	NA	NA	NA	¡Ü6days	¡Ü1days	¡Ü6days	non	yes	¡Ü3days	¡Ü3days	¡Ü2days	non	2~4days	non	non	large	undeveloped	1
898	validation	72	GZS	yes	no	yes	no	no	no	no	no	summer	no	male	internal	gys	norma	NA	NA	NA	NA	NA	7~14days	¡Ü1days	7~10days	non	yes	¡Ü3days	¡Ü3days	¡Ü2days	non	2~4days	non	non	large	developed	2
899	validation	47	GZS	no	no	no	no	no	no	yes	no	winter	yes	female	surgical	bjs	norma	NA	NA	NA	NA	NA	¡Ü6days	2~3days	¡Ü6days	>0time	yes	¡Ü3days	¡Ü3days	¡Ü2days	non	1day	non	non	large	undeveloped	2
900	validation	70	GZS	no	no	no	no	yes	no	no	no	winter	no	male	ICU	qxnz	norma	NA	NA	NA	NA	NA	¡Ü6days	2~3days	¡Ü6days	non	yes	¡Ü3days	¡Ü3days	¡Ü2days	non	1day	non	non	large	developed	2
901	validation	68	SKZ	no	no	yes	no	no	no	no	no	autumn	yes	male	surgical	lpss	norma	NA	NA	NA	NA	NA	¡Ü6days	¡Ü1days	¡Ü6days	>0time	yes	4~6days	4~6days	¡Ü2days	non	2~4days	non	non	general	developed	2
902	validation	50	SKZ	no	no	no	no	no	no	yes	no	winter	yes	male	surgical	lpss	norma	NA	NA	NA	NA	NA	¡Ü6days	2~3days	¡Ü6days	>0time	no	4~6days	4~6days	¡Ü2days	1~3days	2~4days	non	non	general	developed	2
903	train	72	GZS	no	no	no	yes	yes	no	no	no	autumn	yes	male	surgical	gys	norma	NA	NA	NA	NA	NA	15~36days	¡Ü1days	¡Ü6days	>0time	no	4~6days	4~6days	¡Ü2days	non	1day	non	non	large	developed	1
904	train	59	GZS	no	no	no	no	yes	no	no	no	autumn	yes	male	internal	qxnz	norma	NA	NA	NA	NA	NA	36~64days	2~3days	>36days	>0time	yes	7~12days	7~12days	¡Ü2days	non	5~7days	non	non	large	developed	1
905	train	71	SGZ	no	no	no	no	no	no	yes	no	autumn	no	male	ICU	lpss	norma	NA	NA	NA	NA	NA	¡Ü6days	¡Ü1days	¡Ü6days	non	yes	¡Ü3days	¡Ü3days	¡Ü2days	non	2~4days	non	non	general	developed	1
906	validation	74	QDN	no	no	no	no	no	no	no	no	winter	no	female	internal	qdnz	norma	NA	NA	NA	NA	NA	¡Ü6days	2~3days	¡Ü6days	non	yes	4~6days	4~6days	¡Ü2days	non	2~4days	non	non	general	undeveloped	2
907	train	42	ASS	no	no	yes	no	no	no	no	no	summer	no	male	internal	ass	death	NA	NA	NA	NA	NA	¡Ü6days	2~3days	¡Ü6days	non	no	4~6days	4~6days	¡Ü2days	non	2~4days	non	non	general	undeveloped	1
908	validation	50	ASS	no	no	no	no	no	no	no	no	autumn	yes	male	surgical	ass	norma	NA	NA	NA	NA	NA	7~14days	2~3days	¡Ü6days	>0time	yes	4~6days	4~6days	3~9days	non	1day	1~6days	non	general	undeveloped	2
909	train	57	GZS	no	no	yes	no	yes	no	no	no	winter	no	male	ICU	qnz	norma	NA	NA	NA	NA	NA	¡Ü6days	2~3days	¡Ü6days	non	yes	¡Ü3days	¡Ü3days	¡Ü2days	1~3days	1day	1~6days	non	large	developed	1
910	train	63	GZS	no	no	no	yes	no	no	no	no	summer	yes	male	surgical	bjs	norma	NA	NA	NA	NA	NA	7~14days	2~3days	¡Ü6days	>0time	yes	4~6days	4~6days	¡Ü2days	non	1day	non	non	large	undeveloped	1
911	train	51	GZS	yes	no	yes	no	no	no	no	no	summer	yes	female	surgical	bjs	norma	NA	NA	NA	NA	NA	7~14days	¡Ü1days	¡Ü6days	>0time	yes	7~12days	7~12days	¡Ü2days	non	8~25days	1~6days	non	large	undeveloped	1
912	train	55	QDN	no	no	yes	no	no	no	no	no	summer	no	male	internal	qdnz	norma	NA	NA	NA	NA	NA	¡Ü6days	2~3days	¡Ü6days	non	yes	¡Ü3days	¡Ü3days	¡Ü2days	non	1day	non	non	general	undeveloped	1
913	train	35	GZS	no	no	no	no	no	no	no	no	summer	yes	female	surgical	qxnz	norma	NA	NA	NA	NA	NA	¡Ü6days	¡Ü1days	¡Ü6days	>0time	yes	¡Ü3days	¡Ü3days	¡Ü2days	non	1day	non	non	large	developed	1
914	validation	46	SKZ	no	no	no	no	yes	no	no	no	autumn	no	male	ICU	lpss	norma	NA	NA	NA	NA	NA	¡Ü6days	2~3days	¡Ü6days	non	no	¡Ü3days	¡Ü3days	¡Ü2days	non	1day	non	non	general	developed	2
915	train	90	GZS	no	no	no	no	yes	yes	no	no	spring	no	male	ICU	trs	norma	NA	NA	NA	NA	NA	¡Ü6days	¡Ü1days	¡Ü6days	non	no	¡Ü3days	¡Ü3days	¡Ü2days	non	1day	non	non	large	undeveloped	1
916	train	90	QDN	no	no	no	no	no	no	no	no	summer	no	female	ICU	qdnz	death	NA	NA	NA	NA	NA	¡Ü6days	¡Ü1days	¡Ü6days	non	no	¡Ü3days	¡Ü3days	¡Ü2days	non	2~4days	non	non	general	undeveloped	1
917	validation	89	GZS	no	no	no	no	no	no	no	no	summer	yes	male	ICU	gys	death	NA	NA	NA	NA	NA	7~14days	¡Ü1days	11~36days	>0time	no	¡Ü3days	¡Ü3days	¡Ü2days	non	2~4days	non	non	large	developed	2
918	validation	54	GZS	no	no	no	no	no	no	no	no	summer	no	male	ICU	bjs	norma	NA	NA	NA	NA	NA	¡Ü6days	¡Ü1days	¡Ü6days	non	no	¡Ü3days	¡Ü3days	¡Ü2days	non	2~4days	non	non	large	undeveloped	2
919	train	54	GZS	yes	no	yes	no	no	no	no	no	autumn	no	female	ICU	qnz	norma	NA	NA	NA	NA	NA	¡Ü6days	¡Ü1days	¡Ü6days	non	yes	¡Ü3days	¡Ü3days	¡Ü2days	non	2~4days	non	non	large	developed	1
920	train	62	GZS	no	no	no	no	no	no	no	no	winter	no	male	ICU	gys	norma	NA	NA	NA	NA	NA	¡Ü6days	¡Ü1days	¡Ü6days	non	yes	¡Ü3days	¡Ü3days	¡Ü2days	non	1day	1~6days	non	large	developed	1
921	train	44	GZS	yes	no	no	no	yes	no	no	no	spring	no	male	surgical	gys	norma	NA	NA	NA	NA	NA	¡Ü6days	4~5days	¡Ü6days	non	yes	4~6days	4~6days	¡Ü2days	non	2~4days	non	non	large	developed	1
922	train	42	GZS	no	no	yes	no	no	no	no	no	winter	yes	male	surgical	qdnz	norma	NA	NA	NA	NA	NA	¡Ü6days	4~5days	¡Ü6days	>0time	yes	4~6days	4~6days	3~9days	non	1day	1~6days	1~5days	large	undeveloped	1
923	train	35	GZS	no	no	no	no	yes	no	no	no	winter	yes	male	ICU	qnz	norma	NA	NA	NA	NA	NA	¡Ü6days	¡Ü1days	¡Ü6days	>0time	yes	4~6days	4~6days	¡Ü2days	non	1day	non	non	large	developed	1
924	train	65	GZS	yes	no	no	yes	yes	no	no	no	spring	no	male	ICU	qxnz	norma	NA	NA	NA	NA	NA	¡Ü6days	¡Ü1days	¡Ü6days	non	yes	¡Ü3days	¡Ü3days	¡Ü2days	non	2~4days	non	non	large	developed	1
925	train	51	QDN	no	no	yes	yes	no	no	no	no	spring	no	male	internal	qdnz	death	NA	NA	NA	NA	NA	¡Ü6days	2~3days	¡Ü6days	non	no	4~6days	4~6days	¡Ü2days	1~3days	2~4days	non	non	general	undeveloped	1
926	validation	69	GZS	no	no	no	yes	yes	no	no	no	summer	no	male	internal	gys	norma	NA	NA	NA	NA	NA	15~36days	¡Ü1days	¡Ü6days	non	yes	13~17days	13~17days	¡Ü2days	non	8~25days	non	non	large	developed	2
927	train	69	QDN	no	no	no	no	no	no	no	no	winter	no	male	ICU	qdnz	norma	NA	NA	NA	NA	NA	¡Ü6days	¡Ü1days	¡Ü6days	non	yes	4~6days	4~6days	¡Ü2days	non	2~4days	non	non	general	undeveloped	1
928	train	59	GZS	no	no	no	yes	no	no	no	no	winter	yes	male	surgical	bjs	norma	NA	NA	NA	NA	NA	15~36days	¡Ü1days	¡Ü6days	>0time	no	7~12days	7~12days	3~9days	non	2~4days	1~6days	non	large	undeveloped	1
929	train	43	GZS	no	no	no	no	no	no	yes	no	summer	no	male	ICU	qnz	norma	NA	NA	NA	NA	NA	¡Ü6days	¡Ü1days	¡Ü6days	non	yes	4~6days	4~6days	¡Ü2days	non	2~4days	non	non	large	developed	1
930	train	19	GZS	no	no	yes	no	no	no	no	no	autumn	no	male	ICU	qnz	norma	NA	NA	NA	NA	NA	¡Ü6days	¡Ü1days	¡Ü6days	non	no	¡Ü3days	¡Ü3days	¡Ü2days	non	2~4days	non	non	large	developed	1
931	train	48	SKZ	no	no	no	no	no	no	no	no	autumn	yes	male	surgical	lpss	norma	NA	NA	NA	NA	NA	¡Ü6days	¡Ü1days	¡Ü6days	>0time	no	¡Ü3days	¡Ü3days	¡Ü2days	1~3days	2~4days	non	non	general	developed	1
932	train	63	ASS	no	no	no	no	yes	no	no	no	winter	yes	male	surgical	ass	norma	NA	NA	NA	NA	NA	¡Ü6days	4~5days	¡Ü6days	>0time	yes	4~6days	4~6days	¡Ü2days	non	2~4days	non	non	general	undeveloped	1
933	train	78	QDN	no	no	no	no	no	no	no	no	winter	no	female	internal	qdnz	norma	NA	NA	NA	NA	NA	7~14days	¡Ü1days	¡Ü6days	non	yes	7~12days	7~12days	¡Ü2days	1~3days	8~25days	non	non	general	undeveloped	1
934	train	76	SGZ	no	no	no	no	no	no	no	no	spring	no	male	internal	lpss	norma	NA	NA	NA	NA	NA	¡Ü6days	¡Ü1days	¡Ü6days	non	yes	4~6days	4~6days	¡Ü2days	1~3days	2~4days	non	non	general	developed	1
935	train	82	ASS	no	no	no	no	no	no	no	no	autumn	yes	male	surgical	ass	norma	NA	NA	NA	NA	NA	7~14days	4~5days	¡Ü6days	>0time	yes	7~12days	7~12days	3~9days	1~3days	1day	1~6days	non	general	undeveloped	1
936	train	78	ASS	no	no	yes	no	yes	no	no	no	spring	no	female	internal	ass	norma	NA	NA	NA	NA	NA	7~14days	2~3days	¡Ü6days	non	yes	13~17days	13~17days	¡Ü2days	non	8~25days	1~6days	non	general	undeveloped	1
937	train	45	ASS	no	no	no	no	no	no	no	no	summer	no	male	surgical	ass	norma	NA	NA	NA	NA	NA	7~14days	2~3days	¡Ü6days	non	yes	7~12days	7~12days	¡Ü2days	4~12days	8~25days	non	non	general	undeveloped	1
938	train	32	QDN	no	no	no	no	no	no	no	no	spring	no	female	internal	qdnz	death	NA	NA	NA	NA	NA	7~14days	2~3days	¡Ü6days	non	yes	¡Ü3days	¡Ü3days	¡Ü2days	non	1day	non	non	general	undeveloped	1
939	validation	69	QDN	no	no	no	no	no	yes	no	no	winter	no	female	internal	qdnz	norma	NA	NA	NA	NA	NA	7~14days	¡Ü1days	7~10days	non	no	7~12days	7~12days	¡Ü2days	non	5~7days	non	non	general	undeveloped	2
940	validation	73	SGZ	no	no	no	no	no	no	no	no	spring	yes	male	ICU	lpss	norma	NA	NA	NA	NA	NA	¡Ü6days	¡Ü1days	¡Ü6days	>0time	yes	4~6days	4~6days	¡Ü2days	non	2~4days	non	non	general	developed	2
941	train	82	GZS	no	no	no	no	no	no	no	no	autumn	no	male	ICU	qnz	norma	NA	NA	NA	NA	NA	7~14days	¡Ü1days	11~36days	non	no	¡Ü3days	¡Ü3days	¡Ü2days	non	2~4days	non	non	large	developed	1
942	train	86	GZS	yes	no	yes	no	no	no	no	no	winter	yes	female	ICU	gys	norma	NA	NA	NA	NA	NA	¡Ü6days	¡Ü1days	¡Ü6days	>0time	yes	4~6days	4~6days	¡Ü2days	non	1day	1~6days	non	large	developed	1
943	validation	59	ASS	no	no	no	no	no	yes	yes	yes	autumn	no	male	internal	ass	norma	NA	NA	NA	NA	NA	¡Ü6days	¡Ü1days	¡Ü6days	non	no	¡Ü3days	¡Ü3days	¡Ü2days	1~3days	2~4days	non	non	general	undeveloped	2
944	validation	49	GZS	no	no	no	no	no	no	no	no	summer	yes	female	ICU	other	norma	NA	NA	NA	NA	NA	¡Ü6days	¡Ü1days	¡Ü6days	>0time	no	¡Ü3days	¡Ü3days	¡Ü2days	non	1day	non	non	large	undeveloped	2
945	train	82	ASS	no	no	yes	no	no	no	no	no	autumn	no	female	ICU	ass	norma	NA	NA	NA	NA	NA	¡Ü6days	2~3days	¡Ü6days	non	yes	¡Ü3days	¡Ü3days	¡Ü2days	non	1day	1~6days	non	general	undeveloped	1
946	train	63	SKZ	no	no	no	no	no	no	no	no	spring	yes	male	ICU	lpss	norma	NA	NA	NA	NA	NA	¡Ü6days	¡Ü1days	¡Ü6days	>0time	no	¡Ü3days	¡Ü3days	¡Ü2days	non	2~4days	non	non	general	developed	1
947	train	54	SGZ	no	no	no	no	no	no	no	no	winter	no	male	ICU	lpss	norma	NA	NA	NA	NA	NA	¡Ü6days	¡Ü1days	¡Ü6days	non	yes	¡Ü3days	¡Ü3days	¡Ü2days	non	1day	non	non	general	developed	1
948	validation	74	SGZ	no	no	no	no	no	no	no	no	spring	no	male	internal	lpss	norma	NA	NA	NA	NA	NA	¡Ü6days	¡Ü1days	¡Ü6days	non	no	¡Ü3days	¡Ü3days	¡Ü2days	non	2~4days	non	non	general	developed	2
949	validation	69	SGZ	no	no	no	no	no	no	no	no	autumn	no	male	ICU	lpss	norma	NA	NA	NA	NA	NA	¡Ü6days	¡Ü1days	¡Ü6days	non	yes	¡Ü3days	¡Ü3days	¡Ü2days	non	2~4days	non	non	general	developed	2
950	validation	65	ASS	no	no	yes	no	no	yes	no	no	summer	no	male	internal	ass	norma	NA	NA	NA	NA	NA	¡Ü6days	2~3days	¡Ü6days	non	yes	4~6days	4~6days	¡Ü2days	1~3days	1day	1~6days	non	general	undeveloped	2
951	validation	42	GZS	no	no	yes	no	no	no	no	no	spring	yes	male	surgical	qnz	norma	NA	NA	NA	NA	NA	¡Ü6days	2~3days	¡Ü6days	>0time	yes	¡Ü3days	¡Ü3days	¡Ü2days	1~3days	1day	non	non	large	developed	2
952	train	31	GZS	no	no	no	no	no	no	no	no	winter	no	female	ICU	zys	norma	NA	NA	NA	NA	NA	¡Ü6days	¡Ü1days	¡Ü6days	non	no	¡Ü3days	¡Ü3days	¡Ü2days	non	1day	non	non	large	developed	1
953	train	47	QDN	no	no	no	no	no	no	no	no	summer	yes	male	surgical	qdnz	norma	NA	NA	NA	NA	NA	¡Ü6days	¡Ü1days	¡Ü6days	>0time	yes	4~6days	4~6days	3~9days	4~12days	1day	1~6days	1~5days	general	undeveloped	1
954	train	55	ASS	no	no	no	no	no	no	no	no	summer	yes	male	surgical	ass	norma	NA	NA	NA	NA	NA	¡Ü6days	¡Ü1days	¡Ü6days	>0time	no	4~6days	4~6days	¡Ü2days	non	2~4days	non	non	general	undeveloped	1
955	train	59	GZS	no	no	no	no	no	no	no	no	autumn	yes	female	ICU	bjs	norma	NA	NA	NA	NA	NA	7~14days	4~5days	¡Ü6days	>0time	yes	4~6days	4~6days	¡Ü2days	non	2~4days	non	non	large	undeveloped	1
956	validation	35	ASS	no	no	no	no	no	no	no	no	summer	no	male	ICU	ass	norma	NA	NA	NA	NA	NA	¡Ü6days	4~5days	¡Ü6days	non	no	4~6days	4~6days	¡Ü2days	non	2~4days	non	non	general	undeveloped	2
957	validation	81	ASS	no	no	yes	no	no	no	no	no	winter	no	female	internal	ass	norma	NA	NA	NA	NA	NA	¡Ü6days	¡Ü1days	¡Ü6days	non	yes	¡Ü3days	¡Ü3days	¡Ü2days	non	1day	1~6days	non	general	undeveloped	2
958	train	54	GZS	no	no	yes	no	yes	no	no	no	winter	no	male	ICU	bjs	norma	NA	NA	NA	NA	NA	¡Ü6days	4~5days	¡Ü6days	non	yes	¡Ü3days	¡Ü3days	¡Ü2days	non	2~4days	non	non	large	undeveloped	1
959	validation	77	QDN	no	no	no	no	no	no	yes	no	spring	no	male	ICU	qdnz	norma	NA	NA	NA	NA	NA	¡Ü6days	¡Ü1days	¡Ü6days	non	no	4~6days	4~6days	¡Ü2days	non	2~4days	non	non	general	undeveloped	2
960	train	77	QDN	no	no	no	no	no	no	no	no	spring	no	female	ICU	qdnz	norma	NA	NA	NA	NA	NA	¡Ü6days	¡Ü1days	¡Ü6days	non	yes	¡Ü3days	¡Ü3days	¡Ü2days	non	2~4days	non	non	general	undeveloped	1
961	train	80	GZS	no	no	no	no	no	no	no	no	winter	yes	male	surgical	lpss	norma	NA	NA	NA	NA	NA	15~36days	¡Ü1days	¡Ü6days	>0time	yes	13~17days	13~17days	¡Ü2days	non	8~25days	non	non	large	developed	1
962	validation	71	ASS	no	no	no	no	yes	no	no	no	autumn	yes	male	surgical	ass	norma	NA	NA	NA	NA	NA	¡Ü6days	¡Ü1days	¡Ü6days	>0time	no	4~6days	4~6days	¡Ü2days	non	2~4days	non	non	general	undeveloped	2
963	train	58	ASS	no	no	no	no	no	no	yes	no	spring	yes	male	surgical	ass	norma	NA	NA	NA	NA	NA	¡Ü6days	4~5days	¡Ü6days	>0time	yes	4~6days	4~6days	¡Ü2days	non	5~7days	non	non	general	undeveloped	1
964	train	37	ASS	no	no	no	no	no	no	no	no	spring	yes	male	surgical	ass	norma	NA	NA	NA	NA	NA	¡Ü6days	¡Ü1days	¡Ü6days	>0time	no	4~6days	4~6days	¡Ü2days	non	2~4days	non	non	general	undeveloped	1
965	train	70	ASS	no	no	no	no	no	no	yes	no	autumn	yes	female	surgical	ass	norma	NA	NA	NA	NA	NA	¡Ü6days	¡Ü1days	¡Ü6days	>0time	no	¡Ü3days	¡Ü3days	¡Ü2days	non	2~4days	non	non	general	undeveloped	1
966	validation	70	ASS	no	no	no	no	yes	no	no	no	spring	no	female	internal	ass	norma	NA	NA	NA	NA	NA	¡Ü6days	2~3days	¡Ü6days	non	yes	4~6days	4~6days	3~9days	1~3days	1day	1~6days	non	general	undeveloped	2
967	train	43	ASS	no	no	yes	no	yes	no	no	no	autumn	yes	female	surgical	ass	norma	NA	NA	NA	NA	NA	¡Ü6days	2~3days	¡Ü6days	>0time	no	¡Ü3days	¡Ü3days	¡Ü2days	non	1day	1~6days	non	general	undeveloped	1
968	validation	70	ASS	no	no	no	no	no	no	no	no	summer	yes	male	surgical	ass	norma	NA	NA	NA	NA	NA	7~14days	2~3days	¡Ü6days	>0time	no	7~12days	7~12days	¡Ü2days	non	8~25days	non	non	general	undeveloped	2
969	train	64	SKZ	no	no	no	no	no	no	no	no	autumn	no	male	internal	lpss	norma	NA	NA	NA	NA	NA	¡Ü6days	2~3days	¡Ü6days	non	yes	¡Ü3days	¡Ü3days	¡Ü2days	1~3days	1day	1~6days	non	general	developed	1
970	train	68	ASS	no	no	yes	yes	yes	no	no	no	autumn	no	female	internal	ass	norma	NA	NA	NA	NA	NA	¡Ü6days	2~3days	¡Ü6days	non	yes	4~6days	4~6days	3~9days	1~3days	2~4days	1~6days	non	general	undeveloped	1
971	train	41	SGZ	no	no	no	no	no	no	no	no	spring	no	male	ICU	lpss	norma	NA	NA	NA	NA	NA	¡Ü6days	¡Ü1days	¡Ü6days	non	no	4~6days	4~6days	3~9days	non	1day	1~6days	non	general	developed	1
972	train	63	SGZ	no	no	no	no	no	no	no	no	winter	yes	female	surgical	lpss	norma	NA	NA	NA	NA	NA	7~14days	¡Ü1days	¡Ü6days	>0time	no	7~12days	7~12days	3~9days	non	1day	1~6days	non	general	developed	1
973	train	32	SGZ	no	no	no	no	no	no	yes	no	spring	no	male	ICU	lpss	norma	NA	NA	NA	NA	NA	¡Ü6days	¡Ü1days	¡Ü6days	non	no	¡Ü3days	¡Ü3days	¡Ü2days	non	2~4days	non	non	general	developed	1
974	validation	40	SGZ	no	no	no	no	no	no	no	no	autumn	no	female	ICU	lpss	norma	NA	NA	NA	NA	NA	¡Ü6days	¡Ü1days	¡Ü6days	non	no	¡Ü3days	¡Ü3days	¡Ü2days	non	2~4days	non	non	general	developed	2
975	train	66	QNZLL	no	no	yes	no	yes	no	no	no	spring	no	female	ICU	qnz	transfer	NA	NA	NA	NA	NA	¡Ü6days	2~3days	¡Ü6days	non	no	¡Ü3days	¡Ü3days	¡Ü2days	non	1day	non	non	general	developed	1
976	validation	80	ASS	no	no	no	no	no	no	no	no	summer	no	male	ICU	ass	norma	NA	NA	NA	NA	NA	¡Ü6days	2~3days	¡Ü6days	non	no	¡Ü3days	¡Ü3days	¡Ü2days	non	2~4days	non	non	general	undeveloped	2
977	train	23	SGZ	no	no	no	no	no	no	no	no	winter	no	male	surgical	lpss	norma	NA	NA	NA	NA	NA	¡Ü6days	¡Ü1days	¡Ü6days	non	no	¡Ü3days	¡Ü3days	¡Ü2days	non	2~4days	non	non	general	developed	1
978	validation	73	ASS	no	no	yes	no	no	no	no	no	summer	no	female	ICU	ass	norma	NA	NA	NA	NA	NA	¡Ü6days	¡Ü1days	¡Ü6days	non	no	4~6days	4~6days	¡Ü2days	non	2~4days	non	non	general	undeveloped	2
979	validation	34	GZS	no	no	yes	no	no	no	yes	no	spring	no	male	ICU	gys	norma	NA	NA	NA	NA	NA	7~14days	2~3days	7~10days	non	yes	7~12days	7~12days	¡Ü2days	non	5~7days	non	non	large	developed	2
980	train	30	QDN	no	no	no	no	no	no	yes	no	winter	no	male	surgical	qdnz	norma	NA	NA	NA	NA	NA	¡Ü6days	¡Ü1days	¡Ü6days	non	yes	4~6days	4~6days	¡Ü2days	non	2~4days	non	non	general	undeveloped	1
981	train	37	SGZ	no	no	no	no	no	no	no	no	spring	no	male	ICU	lpss	norma	NA	NA	NA	NA	NA	¡Ü6days	¡Ü1days	¡Ü6days	non	yes	¡Ü3days	¡Ü3days	¡Ü2days	non	1day	non	non	general	developed	1
982	train	88	GZS	no	no	yes	no	yes	no	no	no	spring	no	female	ICU	qnz	norma	NA	NA	NA	NA	NA	7~14days	¡Ü1days	7~10days	non	yes	¡Ü3days	¡Ü3days	¡Ü2days	1~3days	2~4days	non	non	large	developed	1
983	train	70	GZS	no	no	no	no	yes	no	no	no	winter	yes	male	surgical	trs	norma	NA	NA	NA	NA	NA	15~36days	¡Ü1days	¡Ü6days	>0time	yes	18~37days	18~37days	¡Ü2days	non	8~25days	non	non	large	undeveloped	1
984	train	48	QDN	no	no	no	no	no	no	no	no	spring	no	female	internal	qdnz	norma	NA	NA	NA	NA	NA	¡Ü6days	2~3days	¡Ü6days	non	yes	4~6days	4~6days	¡Ü2days	1~3days	2~4days	1~6days	non	general	undeveloped	1
985	validation	22	ASS	no	no	no	no	no	no	yes	no	summer	no	male	ICU	ass	death	NA	NA	NA	NA	NA	¡Ü6days	2~3days	¡Ü6days	non	no	4~6days	4~6days	¡Ü2days	non	2~4days	non	non	general	undeveloped	2
986	train	45	ASS	no	no	no	no	no	no	no	no	summer	yes	male	surgical	ass	norma	NA	NA	NA	NA	NA	¡Ü6days	2~3days	¡Ü6days	>0time	no	¡Ü3days	¡Ü3days	¡Ü2days	1~3days	1day	non	non	general	undeveloped	1
987	train	48	SGZ	no	no	no	no	yes	no	no	no	spring	no	male	ICU	lpss	death	NA	NA	NA	NA	NA	¡Ü6days	¡Ü1days	¡Ü6days	non	yes	¡Ü3days	¡Ü3days	¡Ü2days	non	2~4days	non	non	general	developed	1
988	train	79	SGZ	no	no	no	no	no	no	no	no	spring	no	male	ICU	lpss	norma	NA	NA	NA	NA	NA	¡Ü6days	¡Ü1days	¡Ü6days	non	yes	¡Ü3days	¡Ü3days	¡Ü2days	non	2~4days	non	non	general	developed	1
989	train	51	SGZ	no	no	no	no	no	no	no	no	autumn	yes	male	surgical	lpss	norma	NA	NA	NA	NA	NA	¡Ü6days	¡Ü1days	¡Ü6days	>0time	yes	¡Ü3days	¡Ü3days	¡Ü2days	non	2~4days	non	non	general	developed	1
990	train	43	SGZ	no	no	no	no	no	no	no	no	winter	no	male	ICU	lpss	death	NA	NA	NA	NA	NA	¡Ü6days	¡Ü1days	¡Ü6days	non	yes	¡Ü3days	¡Ü3days	¡Ü2days	non	2~4days	non	non	general	developed	1
991	train	85	SGZ	no	no	no	no	yes	no	no	no	winter	yes	female	internal	lpss	norma	NA	NA	NA	NA	NA	¡Ü6days	¡Ü1days	¡Ü6days	>0time	yes	4~6days	4~6days	3~9days	non	1day	1~6days	non	general	developed	1
992	validation	43	SGZ	no	no	yes	no	no	no	yes	no	spring	yes	male	surgical	lpss	death	NA	NA	NA	NA	NA	¡Ü6days	¡Ü1days	¡Ü6days	>0time	yes	¡Ü3days	¡Ü3days	¡Ü2days	non	1day	1~6days	non	general	developed	2
993	validation	47	ASS	no	no	no	no	no	no	yes	no	autumn	yes	male	surgical	ass	norma	NA	NA	NA	NA	NA	¡Ü6days	4~5days	¡Ü6days	>0time	yes	4~6days	4~6days	¡Ü2days	non	2~4days	non	non	general	undeveloped	2
994	validation	68	GZS	no	no	yes	yes	yes	no	no	no	spring	yes	male	surgical	qnz	norma	NA	NA	NA	NA	NA	15~36days	2~3days	¡Ü6days	>0time	yes	4~6days	4~6days	¡Ü2days	non	1day	1~6days	non	large	developed	2
995	train	70	QDN	no	no	yes	no	no	no	no	no	winter	no	male	surgical	qdnz	norma	NA	NA	NA	NA	NA	7~14days	¡Ü1days	¡Ü6days	non	yes	7~12days	7~12days	¡Ü2days	4~12days	8~25days	non	non	general	undeveloped	1
996	train	73	SGZ	no	no	no	no	no	yes	no	no	winter	no	male	ICU	lpss	norma	NA	NA	NA	NA	NA	¡Ü6days	¡Ü1days	¡Ü6days	non	yes	4~6days	4~6days	¡Ü2days	non	1day	1~6days	non	general	developed	1
997	train	28	GZS	no	no	yes	no	no	no	no	no	summer	no	female	ICU	qnz	norma	NA	NA	NA	NA	NA	¡Ü6days	¡Ü1days	¡Ü6days	non	yes	¡Ü3days	¡Ü3days	¡Ü2days	non	2~4days	non	non	large	developed	1
998	validation	35	GZS	no	no	no	no	no	no	no	no	autumn	yes	female	surgical	qdnz	norma	NA	NA	NA	NA	NA	7~14days	2~3days	¡Ü6days	>0time	yes	¡Ü3days	¡Ü3days	¡Ü2days	non	1day	non	non	large	undeveloped	2
999	train	63	SGZ	no	no	no	no	no	no	no	no	summer	no	female	internal	lpss	norma	NA	NA	NA	NA	NA	¡Ü6days	¡Ü1days	¡Ü6days	non	yes	4~6days	4~6days	¡Ü2days	non	1day	1~6days	1~5days	general	developed	1
1000	validation	49	GZS	no	no	no	no	no	no	no	no	autumn	yes	male	surgical	other	norma	NA	NA	NA	NA	NA	7~14days	¡Ü1days	¡Ü6days	>0time	no	¡Ü3days	¡Ü3days	¡Ü2days	non	2~4days	non	non	large	undeveloped	2
1001	train	66	GZS	no	no	no	no	yes	no	no	no	summer	yes	male	surgical	gys	norma	NA	NA	NA	NA	NA	15~36days	2~3days	¡Ü6days	>0time	yes	4~6days	4~6days	¡Ü2days	non	2~4days	non	non	large	developed	1
1002	train	41	GZS	no	no	yes	no	no	no	no	no	spring	no	male	surgical	bjs	norma	NA	NA	NA	NA	NA	7~14days	>5days	¡Ü6days	non	yes	7~12days	7~12days	¡Ü2days	1~3days	8~25days	non	non	large	undeveloped	1
1003	train	56	GZS	no	no	no	no	no	no	no	yes	autumn	yes	female	surgical	qxnz	norma	NA	NA	NA	NA	NA	15~36days	¡Ü1days	¡Ü6days	>0time	yes	13~17days	13~17days	¡Ü2days	non	8~25days	non	non	large	developed	1
1004	train	61	GZS	no	no	yes	no	yes	no	no	no	spring	no	male	ICU	lpss	norma	NA	NA	NA	NA	NA	¡Ü6days	¡Ü1days	¡Ü6days	non	no	4~6days	4~6days	¡Ü2days	non	2~4days	non	non	large	developed	1
1005	train	80	GZS	no	no	no	no	yes	no	no	no	summer	no	female	ICU	zys	norma	NA	NA	NA	NA	NA	15~36days	¡Ü1days	¡Ü6days	non	yes	13~17days	13~17days	¡Ü2days	4~12days	8~25days	non	non	large	developed	1
1006	train	74	ASS	no	no	no	no	no	no	no	no	spring	no	female	internal	ass	norma	NA	NA	NA	NA	NA	¡Ü6days	¡Ü1days	¡Ü6days	non	yes	¡Ü3days	¡Ü3days	3~9days	non	1day	1~6days	non	general	undeveloped	1
1007	train	78	SGZ	no	no	no	no	no	no	no	no	spring	no	male	ICU	lpss	norma	NA	NA	NA	NA	NA	¡Ü6days	¡Ü1days	¡Ü6days	non	yes	¡Ü3days	¡Ü3days	3~9days	non	1day	1~6days	non	general	developed	1
1008	train	62	ASS	no	no	yes	no	yes	no	no	no	winter	no	male	ICU	ass	norma	NA	NA	NA	NA	NA	¡Ü6days	4~5days	¡Ü6days	non	yes	4~6days	4~6days	3~9days	1~3days	1day	1~6days	non	general	undeveloped	1
1009	train	51	ASS	no	no	yes	no	no	no	no	no	winter	no	male	ICU	ass	norma	NA	NA	NA	NA	NA	¡Ü6days	2~3days	¡Ü6days	non	yes	¡Ü3days	¡Ü3days	3~9days	1~3days	1day	1~6days	non	general	undeveloped	1
1010	train	49	ASS	no	no	no	no	no	no	no	no	summer	yes	male	surgical	ass	norma	NA	NA	NA	NA	NA	¡Ü6days	4~5days	¡Ü6days	>0time	no	¡Ü3days	¡Ü3days	¡Ü2days	non	2~4days	non	non	general	undeveloped	1
1011	train	83	ASS	no	no	no	no	no	no	no	no	winter	no	male	internal	ass	norma	NA	NA	NA	NA	NA	7~14days	¡Ü1days	¡Ü6days	non	yes	7~12days	7~12days	3~9days	non	5~7days	1~6days	non	general	undeveloped	1
1012	train	42	ASS	no	no	no	no	no	no	yes	no	spring	no	male	ICU	ass	norma	NA	NA	NA	NA	NA	¡Ü6days	¡Ü1days	¡Ü6days	non	no	¡Ü3days	¡Ü3days	¡Ü2days	non	2~4days	1~6days	non	general	undeveloped	1
1013	validation	54	ASS	no	no	yes	no	no	no	no	no	autumn	no	female	internal	ass	norma	NA	NA	NA	NA	NA	¡Ü6days	2~3days	¡Ü6days	non	yes	¡Ü3days	¡Ü3days	¡Ü2days	1~3days	1day	1~6days	non	general	undeveloped	2
1014	validation	80	SGZ	yes	no	no	no	yes	no	no	no	spring	no	female	ICU	lpss	norma	NA	NA	NA	NA	NA	¡Ü6days	¡Ü1days	¡Ü6days	non	yes	¡Ü3days	¡Ü3days	¡Ü2days	non	2~4days	non	non	general	developed	2
1015	validation	58	GZS	no	no	yes	no	no	no	no	no	spring	yes	male	surgical	gys	norma	NA	NA	NA	NA	NA	15~36days	¡Ü1days	¡Ü6days	>0time	no	4~6days	4~6days	¡Ü2days	non	2~4days	non	non	large	developed	2
1016	train	46	SGZ	no	no	no	no	no	no	no	no	spring	yes	male	ICU	lpss	norma	NA	NA	NA	NA	NA	7~14days	¡Ü1days	7~10days	>0time	yes	7~12days	7~12days	¡Ü2days	non	5~7days	non	non	general	developed	1
1017	train	28	GZS	yes	no	yes	no	no	no	no	no	autumn	no	male	surgical	gys	norma	NA	NA	NA	NA	NA	15~36days	4~5days	¡Ü6days	non	yes	18~37days	18~37days	¡Ü2days	1~3days	8~25days	non	non	large	developed	1
1018	train	49	GZS	no	no	yes	no	no	no	no	yes	winter	yes	female	surgical	qxnz	norma	NA	NA	NA	NA	NA	36~64days	2~3days	¡Ü6days	>0time	yes	7~12days	7~12days	¡Ü2days	non	2~4days	non	non	large	developed	1
1019	train	76	GZS	no	no	yes	yes	no	no	no	no	summer	yes	female	surgical	gys	norma	NA	NA	NA	NA	NA	15~36days	2~3days	¡Ü6days	>0time	yes	7~12days	7~12days	¡Ü2days	1~3days	5~7days	1~6days	non	large	developed	1
1020	train	19	GZS	no	no	yes	no	no	no	no	no	autumn	yes	female	ICU	zys	norma	NA	NA	NA	NA	NA	¡Ü6days	¡Ü1days	¡Ü6days	>0time	no	4~6days	4~6days	¡Ü2days	non	2~4days	non	non	large	developed	1
1021	validation	41	QDN	no	no	no	no	no	no	no	no	autumn	no	female	ICU	qdnz	norma	NA	NA	NA	NA	NA	¡Ü6days	¡Ü1days	¡Ü6days	non	no	4~6days	4~6days	¡Ü2days	non	2~4days	non	non	general	undeveloped	2
1022	train	28	QDN	no	no	no	no	no	no	no	no	spring	no	male	surgical	qdnz	norma	NA	NA	NA	NA	NA	¡Ü6days	2~3days	¡Ü6days	non	yes	4~6days	4~6days	3~9days	4~12days	1day	1~6days	non	general	undeveloped	1
1023	validation	53	QDN	no	no	no	no	no	no	no	no	autumn	no	male	surgical	qdnz	norma	NA	NA	NA	NA	NA	¡Ü6days	¡Ü1days	¡Ü6days	non	yes	4~6days	4~6days	3~9days	4~12days	1day	1~6days	1~5days	general	undeveloped	2
1024	train	49	GZS	no	no	no	no	no	no	no	no	spring	yes	male	ICU	qnz	norma	NA	NA	NA	NA	NA	¡Ü6days	4~5days	¡Ü6days	>0time	no	¡Ü3days	¡Ü3days	¡Ü2days	non	2~4days	non	non	large	developed	1
1025	train	74	GZS	no	no	yes	no	yes	no	no	no	winter	no	male	ICU	gys	death	NA	NA	NA	NA	NA	¡Ü6days	¡Ü1days	¡Ü6days	non	no	4~6days	4~6days	¡Ü2days	non	2~4days	non	non	large	developed	1
1026	train	68	GZS	no	no	no	no	no	no	no	no	summer	no	male	ICU	qdnz	norma	NA	NA	NA	NA	NA	15~36days	4~5days	¡Ü6days	non	yes	18~37days	18~37days	¡Ü2days	non	8~25days	non	non	large	undeveloped	1
1027	train	60	QDN	no	no	no	no	no	no	no	no	spring	no	male	ICU	qdnz	norma	NA	NA	NA	NA	NA	¡Ü6days	¡Ü1days	¡Ü6days	non	yes	4~6days	4~6days	3~9days	4~12days	1day	non	1~5days	general	undeveloped	1
1028	validation	79	QDN	no	no	no	no	no	no	no	no	summer	yes	male	internal	qdnz	norma	NA	NA	NA	NA	NA	7~14days	>5days	¡Ü6days	>0time	yes	¡Ü3days	¡Ü3days	¡Ü2days	non	1day	non	non	general	undeveloped	2
1029	train	63	GZS	yes	no	no	no	no	no	no	no	winter	yes	female	surgical	bjs	norma	NA	NA	NA	NA	NA	7~14days	4~5days	¡Ü6days	>0time	yes	7~12days	7~12days	¡Ü2days	1~3days	5~7days	non	non	large	undeveloped	1
1030	train	86	QNZLL	no	no	yes	no	yes	yes	no	no	winter	no	male	ICU	qnz	norma	NA	NA	NA	NA	NA	7~14days	¡Ü1days	11~36days	non	no	4~6days	4~6days	¡Ü2days	1~3days	2~4days	1~6days	non	general	developed	1
1031	train	47	SGZ	no	no	no	no	no	no	no	no	summer	no	female	internal	lpss	norma	NA	NA	NA	NA	NA	¡Ü6days	¡Ü1days	¡Ü6days	non	no	4~6days	4~6days	3~9days	non	1day	1~6days	non	general	developed	1
1032	train	53	ASS	no	no	no	no	yes	no	no	no	spring	no	female	internal	ass	norma	NA	NA	NA	NA	NA	¡Ü6days	¡Ü1days	¡Ü6days	non	no	¡Ü3days	¡Ü3days	¡Ü2days	non	1day	non	non	general	undeveloped	1
1033	train	48	QNZLL	no	no	no	no	yes	no	no	no	autumn	no	male	ICU	qnz	norma	NA	NA	NA	NA	NA	¡Ü6days	¡Ü1days	¡Ü6days	non	no	¡Ü3days	¡Ü3days	¡Ü2days	non	1day	non	non	general	developed	1
1034	train	54	GZS	no	no	no	no	no	no	no	no	winter	yes	male	surgical	lpss	norma	NA	NA	NA	NA	NA	15~36days	4~5days	¡Ü6days	>0time	no	18~37days	18~37days	3~9days	non	8~25days	1~6days	non	large	developed	1
1035	train	72	SKZ	yes	no	yes	no	no	no	no	no	autumn	no	male	surgical	lpss	norma	NA	NA	NA	NA	NA	¡Ü6days	¡Ü1days	¡Ü6days	non	no	4~6days	4~6days	¡Ü2days	non	2~4days	non	non	general	developed	1
1036	train	66	ASS	no	no	no	no	no	no	no	no	autumn	no	male	surgical	ass	norma	NA	NA	NA	NA	NA	¡Ü6days	¡Ü1days	¡Ü6days	non	no	¡Ü3days	¡Ü3days	¡Ü2days	non	1day	non	non	general	undeveloped	1
1037	train	69	SKZ	no	no	no	no	no	no	no	no	winter	yes	male	surgical	lpss	norma	NA	NA	NA	NA	NA	¡Ü6days	¡Ü1days	¡Ü6days	>0time	no	4~6days	4~6days	¡Ü2days	non	2~4days	non	non	general	developed	1
1038	train	20	ASS	no	no	no	no	no	no	no	no	summer	yes	female	surgical	ass	norma	NA	NA	NA	NA	NA	¡Ü6days	¡Ü1days	¡Ü6days	>0time	no	4~6days	4~6days	¡Ü2days	non	2~4days	non	non	general	undeveloped	1
1039	train	57	GZS	no	no	yes	no	no	no	yes	no	summer	yes	female	ICU	qdnz	norma	NA	NA	NA	NA	NA	¡Ü6days	4~5days	¡Ü6days	>0time	yes	¡Ü3days	¡Ü3days	¡Ü2days	non	1day	non	non	large	undeveloped	1
1040	train	71	GZS	no	no	no	no	yes	no	yes	no	spring	yes	female	surgical	qnz	norma	NA	NA	NA	NA	NA	¡Ü6days	¡Ü1days	¡Ü6days	>0time	yes	¡Ü3days	¡Ü3days	¡Ü2days	non	1day	non	non	large	developed	1
1041	validation	32	GZS	no	no	no	no	no	no	no	no	summer	no	male	surgical	bjs	death	NA	NA	NA	NA	NA	¡Ü6days	¡Ü1days	¡Ü6days	non	no	4~6days	4~6days	¡Ü2days	non	2~4days	non	non	large	undeveloped	2
1042	train	67	GZS	no	no	yes	no	yes	no	no	no	autumn	no	female	internal	gys	norma	NA	NA	NA	NA	NA	7~14days	2~3days	¡Ü6days	non	yes	7~12days	7~12days	¡Ü2days	1~3days	5~7days	1~6days	non	large	developed	1
1043	validation	64	GZS	no	no	yes	yes	no	no	no	no	spring	yes	male	ICU	trs	norma	NA	NA	NA	NA	NA	¡Ü6days	2~3days	¡Ü6days	>0time	no	7~12days	7~12days	3~9days	non	1day	1~6days	non	large	undeveloped	2
1044	validation	77	QDN	no	no	no	no	no	no	no	no	spring	no	male	internal	qdnz	norma	NA	NA	NA	NA	NA	¡Ü6days	¡Ü1days	¡Ü6days	non	no	4~6days	4~6days	¡Ü2days	non	5~7days	non	non	general	undeveloped	2
1045	train	20	ASS	no	no	yes	no	no	no	no	no	winter	yes	female	surgical	ass	norma	NA	NA	NA	NA	NA	¡Ü6days	2~3days	¡Ü6days	>0time	no	4~6days	4~6days	¡Ü2days	non	2~4days	1~6days	non	general	undeveloped	1
1046	train	47	GZS	no	no	yes	no	yes	no	no	no	spring	yes	male	surgical	other	norma	NA	NA	NA	NA	NA	¡Ü6days	2~3days	¡Ü6days	>0time	yes	4~6days	4~6days	¡Ü2days	non	1day	non	non	large	undeveloped	1
1047	train	27	GZS	no	no	no	no	no	no	no	no	autumn	yes	female	ICU	qdnz	norma	NA	NA	NA	NA	NA	¡Ü6days	2~3days	¡Ü6days	>0time	yes	4~6days	4~6days	¡Ü2days	1~3days	1day	1~6days	non	large	undeveloped	1
1048	validation	40	GZS	no	no	no	no	no	no	no	no	spring	yes	male	surgical	zys	norma	NA	NA	NA	NA	NA	¡Ü6days	¡Ü1days	¡Ü6days	>0time	no	¡Ü3days	¡Ü3days	¡Ü2days	non	2~4days	non	non	large	developed	2
1049	train	52	QDN	no	no	no	no	no	no	no	no	summer	no	female	internal	qdnz	norma	NA	NA	NA	NA	NA	¡Ü6days	¡Ü1days	¡Ü6days	non	yes	4~6days	4~6days	¡Ü2days	non	2~4days	non	non	general	undeveloped	1
1050	train	96	QDN	no	no	no	no	no	no	no	no	autumn	no	male	ICU	qdnz	death	NA	NA	NA	NA	NA	¡Ü6days	¡Ü1days	¡Ü6days	non	yes	4~6days	4~6days	¡Ü2days	1~3days	2~4days	1~6days	non	general	undeveloped	1
1051	train	63	ASS	no	no	yes	no	yes	no	no	no	spring	yes	male	surgical	ass	norma	NA	NA	NA	NA	NA	¡Ü6days	2~3days	¡Ü6days	>0time	yes	¡Ü3days	¡Ü3days	¡Ü2days	non	2~4days	non	non	general	undeveloped	1
1052	train	63	GZS	yes	no	yes	no	no	no	no	no	summer	yes	female	ICU	bjs	norma	NA	NA	NA	NA	NA	15~36days	2~3days	¡Ü6days	>0time	yes	13~17days	13~17days	¡Ü2days	1~3days	8~25days	non	non	large	undeveloped	1
1053	validation	76	SGZ	no	no	no	no	yes	yes	no	no	winter	no	male	internal	lpss	death	NA	NA	NA	NA	NA	15~36days	2~3days	¡Ü6days	non	no	¡Ü3days	¡Ü3days	¡Ü2days	non	2~4days	non	non	general	developed	2
1054	train	46	GZS	no	no	no	no	no	no	no	no	autumn	yes	male	ICU	bjs	norma	NA	NA	NA	NA	NA	¡Ü6days	2~3days	¡Ü6days	>0time	no	4~6days	4~6days	¡Ü2days	non	2~4days	non	non	large	undeveloped	1
1055	train	41	GZS	no	no	no	no	no	no	no	no	spring	no	male	surgical	bjs	norma	NA	NA	NA	NA	NA	¡Ü6days	¡Ü1days	¡Ü6days	non	no	¡Ü3days	¡Ü3days	¡Ü2days	non	2~4days	non	non	large	undeveloped	1
1056	train	24	GZS	no	no	no	no	no	no	no	no	spring	yes	female	internal	qdnz	norma	NA	NA	NA	NA	NA	15~36days	2~3days	11~36days	>0time	no	7~12days	7~12days	¡Ü2days	non	8~25days	non	non	large	undeveloped	1
1057	train	37	GZS	no	no	no	no	no	no	no	no	summer	no	male	surgical	gys	death	NA	NA	NA	NA	NA	¡Ü6days	¡Ü1days	¡Ü6days	non	no	¡Ü3days	¡Ü3days	¡Ü2days	non	1day	non	non	large	developed	1
1058	validation	69	ASS	no	no	no	no	no	no	no	no	autumn	no	male	surgical	ass	norma	NA	NA	NA	NA	NA	¡Ü6days	4~5days	¡Ü6days	non	yes	4~6days	4~6days	¡Ü2days	1~3days	2~4days	1~6days	non	general	undeveloped	2
1059	train	83	ASS	no	no	yes	no	yes	no	no	no	winter	yes	male	internal	ass	norma	NA	NA	NA	NA	NA	¡Ü6days	2~3days	¡Ü6days	>0time	yes	4~6days	4~6days	¡Ü2days	1~3days	2~4days	non	non	general	undeveloped	1
1060	train	50	ASS	no	no	no	no	no	no	yes	no	autumn	no	male	surgical	ass	norma	NA	NA	NA	NA	NA	¡Ü6days	¡Ü1days	¡Ü6days	non	no	4~6days	4~6days	¡Ü2days	non	2~4days	non	non	general	undeveloped	1
1061	train	71	QDN	no	no	no	no	no	yes	no	no	autumn	no	male	ICU	qdnz	norma	NA	NA	NA	NA	NA	¡Ü6days	¡Ü1days	¡Ü6days	non	no	4~6days	4~6days	¡Ü2days	non	1day	1~6days	non	general	undeveloped	1
1062	train	68	GZS	no	no	no	no	yes	no	no	no	autumn	yes	male	ICU	other	norma	NA	NA	NA	NA	NA	¡Ü6days	2~3days	¡Ü6days	>0time	no	4~6days	4~6days	¡Ü2days	non	2~4days	non	non	large	undeveloped	1
1063	validation	49	GZS	no	no	no	no	no	no	yes	no	summer	no	male	surgical	gys	norma	NA	NA	NA	NA	NA	¡Ü6days	¡Ü1days	¡Ü6days	non	yes	4~6days	4~6days	3~9days	non	1day	1~6days	non	large	developed	2
1064	validation	48	GZS	no	no	no	no	yes	no	no	no	autumn	yes	male	ICU	other	norma	NA	NA	NA	NA	NA	¡Ü6days	4~5days	¡Ü6days	>0time	yes	4~6days	4~6days	¡Ü2days	non	2~4days	non	non	large	undeveloped	2
1065	validation	56	GZS	no	no	no	no	no	no	no	no	spring	no	female	ICU	lpss	norma	NA	NA	NA	NA	NA	¡Ü6days	¡Ü1days	¡Ü6days	non	yes	¡Ü3days	¡Ü3days	¡Ü2days	non	2~4days	non	non	large	developed	2
1066	validation	50	GZS	no	no	no	no	no	no	no	no	autumn	yes	male	ICU	qxnz	transfer	NA	NA	NA	NA	NA	7~14days	2~3days	11~36days	>0time	yes	4~6days	4~6days	3~9days	4~12days	2~4days	1~6days	non	large	developed	2
1067	train	88	ASS	no	no	yes	no	yes	no	no	no	spring	yes	male	ICU	ass	norma	NA	NA	NA	NA	NA	¡Ü6days	¡Ü1days	¡Ü6days	>0time	yes	4~6days	4~6days	¡Ü2days	non	2~4days	non	non	general	undeveloped	1
1068	validation	38	GZS	no	no	no	no	no	no	no	no	winter	no	male	ICU	qxnz	norma	NA	NA	NA	NA	NA	¡Ü6days	¡Ü1days	¡Ü6days	non	no	¡Ü3days	¡Ü3days	¡Ü2days	non	1day	non	non	large	developed	2
1069	train	82	ASS	no	no	yes	no	yes	no	no	no	winter	yes	male	ICU	ass	norma	NA	NA	NA	NA	NA	¡Ü6days	4~5days	¡Ü6days	>0time	yes	4~6days	4~6days	¡Ü2days	non	2~4days	non	non	general	undeveloped	1
1070	train	83	ASS	no	no	yes	no	yes	no	no	no	autumn	yes	female	internal	ass	norma	NA	NA	NA	NA	NA	¡Ü6days	¡Ü1days	¡Ü6days	>0time	yes	4~6days	4~6days	3~9days	non	1day	1~6days	non	general	undeveloped	1
1071	train	47	SKZ	no	no	no	no	yes	no	no	no	autumn	no	male	ICU	lpss	norma	NA	NA	NA	NA	NA	¡Ü6days	¡Ü1days	¡Ü6days	non	yes	¡Ü3days	¡Ü3days	¡Ü2days	non	2~4days	non	non	general	developed	1
1072	train	43	SKZ	no	no	no	no	no	no	yes	no	winter	yes	male	ICU	lpss	death	NA	NA	NA	NA	NA	¡Ü6days	¡Ü1days	¡Ü6days	>0time	no	4~6days	4~6days	¡Ü2days	non	1day	1~6days	non	general	developed	1
1073	validation	80	SGZ	no	no	no	no	no	no	no	no	summer	no	male	internal	lpss	death	NA	NA	NA	NA	NA	¡Ü6days	¡Ü1days	¡Ü6days	non	no	4~6days	4~6days	3~9days	non	1day	1~6days	non	general	developed	2
1074	train	68	QDN	no	no	no	no	no	no	no	no	autumn	no	male	surgical	qdnz	norma	NA	NA	NA	NA	NA	¡Ü6days	¡Ü1days	¡Ü6days	non	no	¡Ü3days	¡Ü3days	¡Ü2days	non	1day	non	non	general	undeveloped	1
1075	train	79	QNZLL	no	no	no	no	yes	no	no	no	summer	no	male	ICU	qnz	norma	NA	NA	NA	NA	NA	¡Ü6days	¡Ü1days	¡Ü6days	non	no	¡Ü3days	¡Ü3days	¡Ü2days	non	1day	non	non	general	developed	1
1076	train	48	GZS	no	no	no	no	no	no	no	no	winter	no	male	surgical	ass	norma	NA	NA	NA	NA	NA	¡Ü6days	¡Ü1days	¡Ü6days	non	yes	4~6days	4~6days	¡Ü2days	non	5~7days	non	non	large	undeveloped	1
1077	train	75	SGZ	no	no	no	no	no	no	no	no	autumn	no	male	surgical	lpss	norma	NA	NA	NA	NA	NA	¡Ü6days	¡Ü1days	¡Ü6days	non	yes	4~6days	4~6days	¡Ü2days	1~3days	1day	1~6days	1~5days	general	developed	1
1078	train	68	SKZ	no	no	no	no	yes	no	no	no	winter	yes	male	surgical	lpss	norma	NA	NA	NA	NA	NA	¡Ü6days	¡Ü1days	¡Ü6days	>0time	yes	4~6days	4~6days	¡Ü2days	non	2~4days	non	non	general	developed	1
1079	validation	68	ASS	no	no	yes	no	no	no	no	no	winter	yes	male	ICU	ass	norma	NA	NA	NA	NA	NA	¡Ü6days	4~5days	¡Ü6days	>0time	yes	4~6days	4~6days	¡Ü2days	non	2~4days	non	non	general	undeveloped	2
1080	validation	63	GZS	no	no	yes	no	no	no	no	no	autumn	no	male	ICU	qxnz	norma	NA	NA	NA	NA	NA	¡Ü6days	2~3days	¡Ü6days	non	yes	4~6days	4~6days	3~9days	non	2~4days	1~6days	non	large	developed	2
1081	validation	49	ASS	no	no	no	no	no	no	no	no	winter	yes	male	ICU	ass	norma	NA	NA	NA	NA	NA	¡Ü6days	2~3days	¡Ü6days	>0time	no	4~6days	4~6days	¡Ü2days	4~12days	2~4days	non	non	general	undeveloped	2
1082	train	68	QDN	no	no	no	no	no	no	no	no	winter	no	male	ICU	qdnz	norma	NA	NA	NA	NA	NA	¡Ü6days	2~3days	¡Ü6days	non	yes	4~6days	4~6days	¡Ü2days	4~12days	2~4days	1~6days	non	general	undeveloped	1
1083	validation	76	SGZ	no	no	no	no	no	no	no	no	winter	no	male	internal	lpss	norma	NA	NA	NA	NA	NA	¡Ü6days	2~3days	¡Ü6days	non	yes	4~6days	4~6days	¡Ü2days	non	5~7days	non	non	general	developed	2
1084	train	37	ASS	no	no	no	no	no	no	no	no	spring	no	male	internal	ass	norma	NA	NA	NA	NA	NA	¡Ü6days	2~3days	¡Ü6days	non	yes	4~6days	4~6days	¡Ü2days	4~12days	2~4days	1~6days	non	general	undeveloped	1
1085	train	55	ASS	no	no	no	no	yes	no	no	no	summer	yes	male	surgical	ass	norma	NA	NA	NA	NA	NA	¡Ü6days	2~3days	¡Ü6days	>0time	yes	4~6days	4~6days	¡Ü2days	non	2~4days	non	non	general	undeveloped	1
1086	train	65	SGZ	no	no	no	no	no	no	no	no	autumn	no	female	ICU	lpss	norma	NA	NA	NA	NA	NA	¡Ü6days	¡Ü1days	¡Ü6days	non	no	¡Ü3days	¡Ü3days	¡Ü2days	non	8~25days	non	non	general	developed	1
1087	validation	68	ASS	no	no	no	no	no	no	no	no	autumn	yes	female	surgical	ass	norma	NA	NA	NA	NA	NA	¡Ü6days	¡Ü1days	¡Ü6days	>0time	no	4~6days	4~6days	¡Ü2days	non	2~4days	non	non	general	undeveloped	2
1088	train	53	ASS	no	no	no	no	no	no	no	no	spring	no	male	internal	ass	norma	NA	NA	NA	NA	NA	¡Ü6days	2~3days	¡Ü6days	non	no	¡Ü3days	¡Ü3days	3~9days	1~3days	1day	1~6days	non	general	undeveloped	1
1089	train	47	SGZ	no	no	no	no	yes	no	no	no	spring	no	male	ICU	lpss	norma	NA	NA	NA	NA	NA	¡Ü6days	¡Ü1days	¡Ü6days	non	no	4~6days	4~6days	¡Ü2days	non	2~4days	non	non	general	developed	1
1090	validation	55	QDN	no	no	no	no	no	no	no	no	winter	no	male	ICU	qdnz	norma	NA	NA	NA	NA	NA	¡Ü6days	¡Ü1days	¡Ü6days	non	no	4~6days	4~6days	¡Ü2days	non	2~4days	non	non	general	undeveloped	2
1091	train	72	SGZ	no	no	no	no	no	no	no	no	summer	yes	male	surgical	lpss	norma	NA	NA	NA	NA	NA	¡Ü6days	¡Ü1days	¡Ü6days	>0time	yes	4~6days	4~6days	3~9days	non	1day	1~6days	non	general	developed	1
1092	train	76	SGZ	no	no	yes	no	yes	no	no	no	autumn	no	male	internal	lpss	norma	NA	NA	NA	NA	NA	¡Ü6days	2~3days	¡Ü6days	non	yes	4~6days	4~6days	¡Ü2days	1~3days	2~4days	non	non	general	developed	1
1093	validation	53	QNZLL	no	no	no	no	yes	no	no	no	spring	no	male	internal	qnz	norma	NA	NA	NA	NA	NA	¡Ü6days	¡Ü1days	¡Ü6days	non	no	¡Ü3days	¡Ü3days	¡Ü2days	non	2~4days	non	non	general	developed	2
1094	validation	52	ASS	no	no	no	no	no	no	no	no	winter	no	male	ICU	ass	norma	NA	NA	NA	NA	NA	¡Ü6days	¡Ü1days	¡Ü6days	non	yes	4~6days	4~6days	3~9days	4~12days	1day	1~6days	non	general	undeveloped	2
1095	train	79	SGZ	no	no	no	no	no	no	no	no	winter	no	male	surgical	lpss	death	NA	NA	NA	NA	NA	7~14days	¡Ü1days	¡Ü6days	non	yes	7~12days	7~12days	3~9days	non	2~4days	1~6days	1~5days	general	developed	1
1096	train	79	GZS	no	no	yes	no	yes	no	no	no	summer	yes	female	ICU	ass	norma	NA	NA	NA	NA	NA	¡Ü6days	2~3days	¡Ü6days	>0time	yes	4~6days	4~6days	3~9days	1~3days	1day	1~6days	non	large	undeveloped	1
1097	validation	35	SGZ	no	no	no	no	yes	no	no	no	autumn	no	male	ICU	lpss	norma	NA	NA	NA	NA	NA	¡Ü6days	¡Ü1days	¡Ü6days	non	yes	¡Ü3days	¡Ü3days	¡Ü2days	non	2~4days	non	non	general	developed	2
1098	train	68	SGZ	no	no	no	no	yes	yes	no	no	spring	yes	male	surgical	lpss	norma	NA	NA	NA	NA	NA	¡Ü6days	¡Ü1days	¡Ü6days	>0time	yes	4~6days	4~6days	¡Ü2days	non	2~4days	non	non	general	developed	1
1099	train	46	GZS	no	no	no	no	no	no	no	no	autumn	no	male	surgical	gys	norma	NA	NA	NA	NA	NA	¡Ü6days	¡Ü1days	¡Ü6days	non	yes	4~6days	4~6days	¡Ü2days	1~3days	1day	1~6days	non	large	developed	1
1100	train	25	ASS	no	no	no	no	no	no	no	no	spring	yes	female	surgical	ass	norma	NA	NA	NA	NA	NA	7~14days	4~5days	¡Ü6days	>0time	no	4~6days	4~6days	¡Ü2days	1~3days	2~4days	non	non	general	undeveloped	1
1101	train	18	GZS	no	no	no	no	no	no	no	no	summer	yes	male	surgical	qnz	norma	NA	NA	NA	NA	NA	7~14days	¡Ü1days	¡Ü6days	>0time	yes	4~6days	4~6days	¡Ü2days	non	1day	1~6days	non	large	developed	1
1102	train	75	QDN	no	no	yes	no	no	no	no	no	spring	no	male	internal	qdnz	norma	NA	NA	NA	NA	NA	¡Ü6days	2~3days	¡Ü6days	non	yes	4~6days	4~6days	¡Ü2days	1~3days	5~7days	non	non	general	undeveloped	1
1103	train	89	QDN	no	no	no	no	no	no	no	yes	autumn	no	male	internal	qdnz	death	NA	NA	NA	NA	NA	7~14days	2~3days	¡Ü6days	non	yes	7~12days	7~12days	3~9days	4~12days	1day	1~6days	1~5days	general	undeveloped	1
1104	train	62	SKZ	no	no	no	no	no	yes	no	no	winter	no	male	ICU	lpss	norma	NA	NA	NA	NA	NA	¡Ü6days	¡Ü1days	¡Ü6days	non	no	4~6days	4~6days	¡Ü2days	1~3days	2~4days	non	non	general	developed	1
1105	validation	49	QNZLL	no	no	no	no	no	no	no	yes	summer	no	female	internal	qnz	death	NA	NA	NA	NA	NA	¡Ü6days	2~3days	¡Ü6days	non	no	4~6days	4~6days	¡Ü2days	non	2~4days	non	non	general	developed	2
1106	validation	43	SGZ	no	no	no	no	no	no	yes	no	winter	no	female	ICU	lpss	death	NA	NA	NA	NA	NA	¡Ü6days	¡Ü1days	¡Ü6days	non	yes	¡Ü3days	¡Ü3days	¡Ü2days	non	1day	non	non	general	developed	2
1107	train	37	ASS	no	no	no	no	yes	no	no	no	spring	no	female	surgical	ass	norma	NA	NA	NA	NA	NA	¡Ü6days	4~5days	¡Ü6days	non	no	4~6days	4~6days	¡Ü2days	non	2~4days	non	non	general	undeveloped	1
1108	train	51	ASS	no	no	no	no	no	no	no	no	spring	no	female	internal	ass	norma	NA	NA	NA	NA	NA	¡Ü6days	2~3days	¡Ü6days	non	no	¡Ü3days	¡Ü3days	3~9days	1~3days	1day	1~6days	non	general	undeveloped	1
1109	train	77	ASS	no	no	yes	no	yes	no	no	no	autumn	yes	male	internal	ass	norma	NA	NA	NA	NA	NA	15~36days	¡Ü1days	7~10days	>0time	yes	18~37days	18~37days	10~16days	>12days	8~25days	7~14days	1~5days	general	undeveloped	1
1110	validation	62	QDN	no	no	yes	no	no	no	no	no	autumn	no	female	surgical	qdnz	norma	NA	NA	NA	NA	NA	15~36days	¡Ü1days	¡Ü6days	non	no	13~17days	13~17days	3~9days	1~3days	5~7days	7~14days	non	general	undeveloped	2
1111	train	26	GZS	no	no	yes	no	no	no	no	no	summer	no	female	ICU	gys	norma	NA	NA	NA	NA	NA	¡Ü6days	¡Ü1days	¡Ü6days	non	yes	4~6days	4~6days	3~9days	non	1day	1~6days	non	large	developed	1
1112	train	68	GZS	no	no	yes	no	yes	no	no	no	summer	no	female	ICU	gys	norma	NA	NA	NA	NA	NA	¡Ü6days	¡Ü1days	¡Ü6days	non	yes	¡Ü3days	¡Ü3days	¡Ü2days	non	2~4days	non	non	large	developed	1
1113	validation	26	GZS	no	no	yes	no	no	no	no	no	autumn	no	male	ICU	qnz	norma	NA	NA	NA	NA	NA	¡Ü6days	¡Ü1days	¡Ü6days	non	yes	4~6days	4~6days	3~9days	1~3days	1day	non	1~5days	large	developed	2
1114	validation	72	QDN	no	no	no	no	no	no	yes	no	summer	no	female	ICU	qdnz	norma	NA	NA	NA	NA	NA	¡Ü6days	¡Ü1days	¡Ü6days	non	no	¡Ü3days	¡Ü3days	¡Ü2days	non	1day	non	non	general	undeveloped	2
1115	train	67	QDN	no	no	no	no	no	no	no	no	autumn	no	female	ICU	qdnz	norma	NA	NA	NA	NA	NA	¡Ü6days	¡Ü1days	¡Ü6days	non	yes	4~6days	4~6days	3~9days	non	1day	1~6days	non	general	undeveloped	1
1116	train	90	SGZ	no	no	no	no	no	no	no	no	spring	no	male	ICU	lpss	norma	NA	NA	NA	NA	NA	¡Ü6days	¡Ü1days	¡Ü6days	non	yes	4~6days	4~6days	3~9days	1~3days	1day	1~6days	non	general	developed	1
1117	validation	50	QNZLL	no	no	no	yes	no	no	no	no	spring	no	male	ICU	qnz	norma	NA	NA	NA	NA	NA	36~64days	¡Ü1days	>36days	non	no	¡Ü3days	¡Ü3days	¡Ü2days	non	1day	non	non	general	developed	2
1118	train	74	ASS	no	no	yes	no	no	no	no	no	winter	no	male	ICU	ass	norma	NA	NA	NA	NA	NA	¡Ü6days	¡Ü1days	¡Ü6days	non	yes	¡Ü3days	¡Ü3days	¡Ü2days	non	1day	non	non	general	undeveloped	1
1119	train	60	SGZ	no	no	no	no	no	no	no	no	winter	no	male	surgical	lpss	norma	NA	NA	NA	NA	NA	¡Ü6days	¡Ü1days	¡Ü6days	non	yes	7~12days	7~12days	3~9days	non	1day	1~6days	non	general	developed	1
1120	train	68	SGZ	yes	no	yes	no	no	no	no	no	autumn	no	male	internal	lpss	norma	NA	NA	NA	NA	NA	¡Ü6days	¡Ü1days	¡Ü6days	non	yes	4~6days	4~6days	3~9days	1~3days	1day	1~6days	non	general	developed	1
1121	train	41	GZS	no	no	yes	no	no	no	no	no	spring	no	female	ICU	bjs	norma	NA	NA	NA	NA	NA	¡Ü6days	¡Ü1days	¡Ü6days	non	yes	¡Ü3days	¡Ü3days	¡Ü2days	non	1day	non	non	large	undeveloped	1
1122	validation	37	GZS	no	no	yes	no	yes	no	no	no	summer	yes	male	ICU	other	norma	NA	NA	NA	NA	NA	¡Ü6days	2~3days	¡Ü6days	>0time	yes	4~6days	4~6days	¡Ü2days	non	2~4days	non	non	large	undeveloped	2
1123	validation	33	QDN	no	no	no	no	no	no	no	no	autumn	no	male	internal	qdnz	death	NA	NA	NA	NA	NA	7~14days	¡Ü1days	¡Ü6days	non	yes	7~12days	7~12days	3~9days	4~12days	1day	1~6days	non	general	undeveloped	2
1124	train	65	ASS	no	no	yes	no	no	no	yes	no	spring	yes	male	surgical	ass	norma	NA	NA	NA	NA	NA	¡Ü6days	4~5days	¡Ü6days	>0time	yes	4~6days	4~6days	3~9days	non	1day	1~6days	non	general	undeveloped	1
1125	validation	26	GZS	no	no	no	yes	no	no	yes	no	summer	yes	male	ICU	bjs	norma	NA	NA	NA	NA	NA	7~14days	2~3days	¡Ü6days	>0time	no	4~6days	4~6days	¡Ü2days	non	1day	1~6days	non	large	undeveloped	2
1126	validation	50	QDN	yes	no	no	no	no	no	no	no	spring	no	male	internal	qdnz	norma	NA	NA	NA	NA	NA	15~36days	¡Ü1days	¡Ü6days	non	no	¡Ü3days	¡Ü3days	¡Ü2days	non	1day	non	non	general	undeveloped	2
1127	train	89	GZS	no	no	yes	no	no	no	no	no	autumn	yes	male	surgical	qxnz	norma	NA	NA	NA	NA	NA	¡Ü6days	4~5days	¡Ü6days	>0time	yes	4~6days	4~6days	¡Ü2days	4~12days	2~4days	1~6days	non	large	developed	1
1128	train	61	ASS	no	no	yes	no	yes	no	no	no	spring	no	female	surgical	ass	norma	NA	NA	NA	NA	NA	7~14days	4~5days	¡Ü6days	non	yes	4~6days	4~6days	¡Ü2days	non	2~4days	non	non	general	undeveloped	1
1129	validation	79	QDN	no	no	no	no	no	no	no	no	winter	yes	male	surgical	qdnz	norma	NA	NA	NA	NA	NA	¡Ü6days	4~5days	¡Ü6days	>0time	yes	4~6days	4~6days	3~9days	4~12days	1day	1~6days	1~5days	general	undeveloped	2
1130	validation	56	GZS	no	no	yes	no	no	no	no	no	winter	no	female	ICU	gys	norma	NA	NA	NA	NA	NA	¡Ü6days	¡Ü1days	¡Ü6days	non	yes	4~6days	4~6days	¡Ü2days	non	2~4days	non	non	large	developed	2
1131	train	50	GZS	no	no	no	no	no	no	yes	no	autumn	yes	female	surgical	zys	norma	NA	NA	NA	NA	NA	7~14days	4~5days	7~10days	>0time	yes	4~6days	4~6days	¡Ü2days	non	2~4days	non	non	large	developed	1
1132	train	67	GZS	no	no	no	no	no	no	no	no	summer	yes	male	surgical	gys	norma	NA	NA	NA	NA	NA	15~36days	¡Ü1days	¡Ü6days	>0time	yes	4~6days	4~6days	¡Ü2days	1~3days	2~4days	non	non	large	developed	1
1133	validation	28	GZS	no	no	no	no	no	no	no	no	spring	yes	female	surgical	bjs	norma	NA	NA	NA	NA	NA	¡Ü6days	4~5days	¡Ü6days	>0time	yes	4~6days	4~6days	¡Ü2days	non	1day	non	non	large	undeveloped	2
1134	validation	69	GZS	no	no	yes	no	yes	no	no	no	summer	no	male	internal	gys	norma	NA	NA	NA	NA	NA	7~14days	¡Ü1days	¡Ü6days	non	yes	7~12days	7~12days	3~9days	1~3days	8~25days	1~6days	non	large	developed	2
1135	validation	96	QDN	no	no	yes	no	no	no	no	no	autumn	no	male	internal	qdnz	norma	NA	NA	NA	NA	NA	15~36days	2~3days	¡Ü6days	non	yes	18~37days	18~37days	¡Ü2days	>12days	8~25days	non	non	general	undeveloped	2
1136	train	77	SGZ	no	no	no	no	no	no	no	no	summer	no	male	ICU	lpss	norma	NA	NA	NA	NA	NA	¡Ü6days	¡Ü1days	¡Ü6days	non	yes	¡Ü3days	¡Ü3days	¡Ü2days	non	1day	non	non	general	developed	1
1137	validation	35	SGZ	no	no	no	no	no	no	no	no	spring	yes	female	ICU	lpss	norma	NA	NA	NA	NA	NA	¡Ü6days	¡Ü1days	¡Ü6days	>0time	yes	¡Ü3days	¡Ü3days	¡Ü2days	non	1day	non	non	general	developed	2
1138	train	35	ASS	no	no	yes	no	yes	no	no	no	spring	no	female	surgical	ass	death	NA	NA	NA	NA	NA	¡Ü6days	4~5days	¡Ü6days	non	no	¡Ü3days	¡Ü3days	¡Ü2days	non	1day	non	non	general	undeveloped	1
1139	train	55	ASS	no	no	yes	yes	no	no	no	no	spring	yes	male	surgical	ass	norma	NA	NA	NA	NA	NA	¡Ü6days	¡Ü1days	¡Ü6days	>0time	yes	4~6days	4~6days	¡Ü2days	non	2~4days	non	non	general	undeveloped	1
1140	validation	51	ASS	no	no	no	no	no	no	no	no	spring	no	male	internal	ass	norma	NA	NA	NA	NA	NA	¡Ü6days	¡Ü1days	¡Ü6days	non	yes	4~6days	4~6days	3~9days	non	1day	1~6days	non	general	undeveloped	2
1141	validation	37	ASS	no	no	no	no	no	no	yes	no	spring	yes	male	surgical	ass	norma	NA	NA	NA	NA	NA	¡Ü6days	¡Ü1days	¡Ü6days	>0time	no	4~6days	4~6days	3~9days	non	1day	1~6days	non	general	undeveloped	2
1142	train	42	SGZ	no	no	no	no	no	no	no	no	autumn	no	male	ICU	lpss	transfer	NA	NA	NA	NA	NA	¡Ü6days	¡Ü1days	¡Ü6days	non	yes	4~6days	4~6days	¡Ü2days	non	1day	non	non	general	developed	1
1143	train	76	ASS	yes	no	no	yes	yes	no	yes	yes	autumn	yes	male	surgical	ass	norma	NA	NA	NA	NA	NA	7~14days	4~5days	¡Ü6days	>0time	yes	4~6days	4~6days	3~9days	1~3days	1day	1~6days	non	general	undeveloped	1
1144	validation	57	GZS	no	no	no	yes	no	no	no	no	winter	yes	male	ICU	gys	norma	NA	NA	NA	NA	NA	15~36days	¡Ü1days	11~36days	>0time	no	7~12days	7~12days	3~9days	non	1day	1~6days	non	large	developed	2
1145	validation	34	GZS	no	no	no	no	no	no	no	no	spring	yes	male	surgical	bjs	norma	NA	NA	NA	NA	NA	36~64days	2~3days	¡Ü6days	>0time	no	7~12days	7~12days	¡Ü2days	non	5~7days	non	non	large	undeveloped	2
1146	validation	55	GZS	no	no	no	no	yes	no	no	no	summer	yes	male	ICU	bjs	norma	NA	NA	NA	NA	NA	15~36days	¡Ü1days	¡Ü6days	>0time	no	7~12days	7~12days	¡Ü2days	non	5~7days	non	non	large	undeveloped	2
1147	train	19	ASS	no	no	yes	no	yes	no	no	no	summer	yes	female	surgical	ass	norma	NA	NA	NA	NA	NA	7~14days	2~3days	¡Ü6days	>0time	no	4~6days	4~6days	¡Ü2days	non	2~4days	non	non	general	undeveloped	1
1148	validation	46	QNZLL	no	no	yes	no	no	no	no	no	summer	no	male	surgical	qnz	norma	NA	NA	NA	NA	NA	¡Ü6days	2~3days	¡Ü6days	non	no	4~6days	4~6days	¡Ü2days	non	2~4days	1~6days	non	general	developed	2
1149	validation	33	GZS	no	no	no	no	no	no	yes	no	spring	yes	female	surgical	gys	norma	NA	NA	NA	NA	NA	¡Ü6days	¡Ü1days	¡Ü6days	>0time	no	4~6days	4~6days	¡Ü2days	non	2~4days	non	non	large	developed	2
1150	validation	30	QDN	no	no	no	no	no	no	no	no	autumn	yes	female	surgical	qdnz	norma	NA	NA	NA	NA	NA	7~14days	¡Ü1days	7~10days	>0time	no	7~12days	7~12days	¡Ü2days	4~12days	5~7days	non	non	general	undeveloped	2
1151	train	34	GZS	no	no	no	no	yes	no	no	no	summer	no	male	ICU	zys	norma	NA	NA	NA	NA	NA	¡Ü6days	¡Ü1days	¡Ü6days	non	no	¡Ü3days	¡Ü3days	¡Ü2days	non	1day	non	non	large	developed	1
1152	train	26	GZS	no	no	no	no	no	no	no	no	autumn	no	female	ICU	qnz	norma	NA	NA	NA	NA	NA	¡Ü6days	¡Ü1days	¡Ü6days	non	yes	¡Ü3days	¡Ü3days	¡Ü2days	non	1day	non	non	large	developed	1
1153	train	52	GZS	no	no	no	no	no	no	no	no	autumn	yes	female	ICU	qxnz	norma	NA	NA	NA	NA	NA	¡Ü6days	¡Ü1days	¡Ü6days	>0time	no	4~6days	4~6days	3~9days	non	2~4days	1~6days	non	large	developed	1
1154	train	80	GZS	yes	no	yes	no	no	no	no	no	autumn	no	male	ICU	qxnz	norma	NA	NA	NA	NA	NA	7~14days	¡Ü1days	7~10days	non	yes	4~6days	4~6days	¡Ü2days	non	5~7days	non	non	large	developed	1
1155	validation	59	GZS	no	no	yes	no	no	yes	no	no	winter	no	female	ICU	gys	norma	NA	NA	NA	NA	NA	¡Ü6days	¡Ü1days	¡Ü6days	non	no	4~6days	4~6days	¡Ü2days	non	2~4days	non	non	large	developed	2
1156	validation	72	GZS	no	no	yes	no	no	no	no	no	summer	no	male	ICU	gys	norma	NA	NA	NA	NA	NA	¡Ü6days	¡Ü1days	¡Ü6days	non	no	4~6days	4~6days	¡Ü2days	non	2~4days	non	non	large	developed	2
1157	validation	73	QDN	no	no	no	no	no	no	no	no	autumn	no	male	surgical	qdnz	norma	NA	NA	NA	NA	NA	7~14days	¡Ü1days	¡Ü6days	non	yes	4~6days	4~6days	¡Ü2days	non	5~7days	non	non	general	undeveloped	2
1158	train	36	GZS	no	no	no	no	no	no	no	no	winter	yes	female	surgical	lpss	norma	NA	NA	NA	NA	NA	¡Ü6days	¡Ü1days	¡Ü6days	>0time	yes	4~6days	4~6days	3~9days	non	1day	1~6days	non	large	developed	1
1159	train	74	QDN	no	no	no	no	no	no	no	yes	winter	no	male	ICU	qdnz	norma	NA	NA	NA	NA	NA	7~14days	¡Ü1days	11~36days	non	yes	7~12days	7~12days	¡Ü2days	non	8~25days	non	non	general	undeveloped	1
1160	validation	50	QNZLL	no	no	no	no	yes	no	no	no	spring	no	male	ICU	qnz	norma	NA	NA	NA	NA	NA	7~14days	¡Ü1days	7~10days	non	no	¡Ü3days	¡Ü3days	¡Ü2days	non	1day	non	non	general	developed	2
1161	validation	80	ASS	no	no	no	no	no	no	no	no	winter	no	female	ICU	ass	norma	NA	NA	NA	NA	NA	¡Ü6days	¡Ü1days	¡Ü6days	non	no	4~6days	4~6days	3~9days	4~12days	1day	1~6days	non	general	undeveloped	2
1162	train	61	SKZ	no	no	no	no	no	no	no	no	autumn	yes	male	ICU	lpss	norma	NA	NA	NA	NA	NA	¡Ü6days	2~3days	¡Ü6days	>0time	yes	4~6days	4~6days	¡Ü2days	non	5~7days	non	non	general	developed	1
1163	train	82	ASS	no	no	yes	no	no	no	no	no	spring	no	male	internal	ass	norma	NA	NA	NA	NA	NA	7~14days	2~3days	¡Ü6days	non	yes	13~17days	13~17days	¡Ü2days	non	8~25days	1~6days	non	general	undeveloped	1
1164	train	26	GZS	no	no	yes	no	no	no	no	no	autumn	no	female	surgical	qdnz	norma	NA	NA	NA	NA	NA	¡Ü6days	¡Ü1days	¡Ü6days	non	yes	4~6days	4~6days	¡Ü2days	non	5~7days	non	non	large	undeveloped	1
1165	train	79	QDN	no	no	no	no	no	yes	no	no	spring	no	male	ICU	qdnz	norma	NA	NA	NA	NA	NA	¡Ü6days	¡Ü1days	¡Ü6days	non	no	4~6days	4~6days	3~9days	non	1day	1~6days	non	general	undeveloped	1
1166	train	60	ASS	no	no	no	no	no	no	no	no	autumn	yes	male	surgical	ass	norma	NA	NA	NA	NA	NA	7~14days	2~3days	¡Ü6days	>0time	yes	4~6days	4~6days	¡Ü2days	4~12days	2~4days	1~6days	non	general	undeveloped	1
1167	validation	67	QDN	no	no	no	no	no	no	no	no	winter	no	male	internal	qdnz	norma	NA	NA	NA	NA	NA	¡Ü6days	¡Ü1days	¡Ü6days	non	no	¡Ü3days	¡Ü3days	¡Ü2days	non	2~4days	non	non	general	undeveloped	2
1168	validation	20	GZS	no	no	no	no	no	no	no	no	autumn	yes	female	surgical	qnz	norma	NA	NA	NA	NA	NA	15~36days	¡Ü1days	¡Ü6days	>0time	no	13~17days	13~17days	¡Ü2days	non	8~25days	non	non	large	developed	2
1169	train	58	QDN	no	no	no	no	no	no	no	yes	winter	no	male	ICU	qdnz	norma	NA	NA	NA	NA	NA	¡Ü6days	2~3days	¡Ü6days	non	yes	4~6days	4~6days	3~9days	4~12days	1day	1~6days	1~5days	general	undeveloped	1
1170	validation	39	SGZ	no	no	no	no	no	no	no	no	spring	yes	female	surgical	lpss	norma	NA	NA	NA	NA	NA	¡Ü6days	¡Ü1days	¡Ü6days	>0time	yes	4~6days	4~6days	¡Ü2days	1~3days	2~4days	non	non	general	developed	2
1171	validation	46	GZS	no	no	no	no	no	no	no	no	winter	yes	female	ICU	trs	norma	NA	NA	NA	NA	NA	¡Ü6days	2~3days	¡Ü6days	>0time	yes	4~6days	4~6days	¡Ü2days	non	2~4days	non	non	large	undeveloped	2
1172	validation	54	ASS	no	no	no	no	yes	no	no	no	summer	yes	male	surgical	ass	norma	NA	NA	NA	NA	NA	¡Ü6days	4~5days	¡Ü6days	>0time	no	4~6days	4~6days	¡Ü2days	non	2~4days	1~6days	non	general	undeveloped	2
1173	train	81	SKZ	no	no	no	no	no	no	no	no	autumn	yes	female	surgical	lpss	norma	NA	NA	NA	NA	NA	¡Ü6days	¡Ü1days	¡Ü6days	>0time	yes	4~6days	4~6days	¡Ü2days	non	2~4days	non	non	general	developed	1
1174	train	70	ASS	no	no	no	no	no	no	yes	no	spring	no	female	ICU	ass	norma	NA	NA	NA	NA	NA	¡Ü6days	4~5days	¡Ü6days	non	yes	4~6days	4~6days	3~9days	non	1day	1~6days	non	general	undeveloped	1
1175	validation	61	GZS	no	no	no	yes	yes	no	no	no	summer	yes	male	ICU	ass	norma	NA	NA	NA	NA	NA	7~14days	2~3days	¡Ü6days	>0time	yes	4~6days	4~6days	¡Ü2days	1~3days	2~4days	non	non	large	undeveloped	2
1176	train	53	SKZ	no	no	no	no	yes	no	no	no	autumn	no	male	ICU	lpss	norma	NA	NA	NA	NA	NA	¡Ü6days	2~3days	¡Ü6days	non	yes	4~6days	4~6days	¡Ü2days	4~12days	2~4days	non	non	general	developed	1
1177	train	57	GZS	no	no	no	no	no	no	no	no	spring	no	male	ICU	qnz	norma	NA	NA	NA	NA	NA	¡Ü6days	¡Ü1days	¡Ü6days	non	yes	4~6days	4~6days	¡Ü2days	non	2~4days	non	non	large	developed	1
1178	train	36	GZS	yes	no	yes	no	no	no	no	no	summer	no	male	ICU	gys	norma	NA	NA	NA	NA	NA	¡Ü6days	¡Ü1days	¡Ü6days	non	no	4~6days	4~6days	¡Ü2days	non	2~4days	non	non	large	developed	1
1179	train	39	GZS	no	no	no	no	no	no	no	no	spring	yes	female	internal	bjs	norma	NA	NA	NA	NA	NA	7~14days	¡Ü1days	¡Ü6days	>0time	yes	7~12days	7~12days	3~9days	1~3days	1day	1~6days	non	large	undeveloped	1
1180	train	66	QDN	no	no	no	no	no	no	yes	no	summer	no	male	internal	qdnz	norma	NA	NA	NA	NA	NA	7~14days	¡Ü1days	¡Ü6days	non	yes	¡Ü3days	¡Ü3days	¡Ü2days	non	1day	non	non	general	undeveloped	1
1181	train	58	ASS	no	no	no	no	no	no	no	no	summer	yes	male	surgical	ass	norma	NA	NA	NA	NA	NA	¡Ü6days	4~5days	¡Ü6days	>0time	no	4~6days	4~6days	¡Ü2days	non	5~7days	non	non	general	undeveloped	1
1182	validation	65	ASS	no	no	no	no	no	no	no	no	winter	no	male	ICU	ass	norma	NA	NA	NA	NA	NA	¡Ü6days	4~5days	¡Ü6days	non	yes	¡Ü3days	¡Ü3days	¡Ü2days	non	2~4days	non	non	general	undeveloped	2
1183	train	62	ASS	no	no	yes	no	no	no	yes	no	winter	yes	male	surgical	ass	norma	NA	NA	NA	NA	NA	¡Ü6days	2~3days	¡Ü6days	>0time	no	4~6days	4~6days	¡Ü2days	non	5~7days	non	non	general	undeveloped	1
1184	validation	64	GZS	no	no	yes	no	no	no	no	no	summer	yes	male	surgical	bjs	norma	NA	NA	NA	NA	NA	7~14days	2~3days	¡Ü6days	>0time	yes	7~12days	7~12days	¡Ü2days	4~12days	5~7days	1~6days	non	large	undeveloped	2
1185	train	81	ASS	no	no	no	no	yes	no	no	no	winter	yes	female	surgical	ass	norma	NA	NA	NA	NA	NA	15~36days	2~3days	¡Ü6days	>0time	yes	13~17days	13~17days	¡Ü2days	non	8~25days	non	non	general	undeveloped	1
1186	train	45	GZS	no	no	yes	no	no	no	no	no	winter	no	male	ICU	qnz	norma	NA	NA	NA	NA	NA	7~14days	2~3days	¡Ü6days	non	yes	7~12days	7~12days	3~9days	1~3days	2~4days	1~6days	non	large	developed	1
1187	validation	44	ASS	no	no	no	no	no	no	no	no	winter	yes	female	internal	ass	norma	NA	NA	NA	NA	NA	7~14days	>5days	¡Ü6days	>0time	yes	4~6days	4~6days	¡Ü2days	non	2~4days	non	non	general	undeveloped	2
1188	train	23	ASS	no	no	no	no	no	no	yes	no	winter	no	male	surgical	ass	norma	NA	NA	NA	NA	NA	¡Ü6days	2~3days	¡Ü6days	non	no	4~6days	4~6days	3~9days	non	1day	1~6days	non	general	undeveloped	1
1189	train	58	SGZ	no	no	yes	no	no	no	no	no	winter	no	male	ICU	lpss	norma	NA	NA	NA	NA	NA	¡Ü6days	¡Ü1days	¡Ü6days	non	yes	4~6days	4~6days	3~9days	non	1day	1~6days	non	general	developed	1
1190	train	39	SGZ	no	no	no	no	no	no	no	no	summer	no	male	ICU	lpss	norma	NA	NA	NA	NA	NA	¡Ü6days	¡Ü1days	¡Ü6days	non	no	¡Ü3days	¡Ü3days	¡Ü2days	non	1day	non	non	general	developed	1
1191	train	66	QDN	no	no	yes	no	no	no	no	no	summer	no	male	surgical	qdnz	norma	NA	NA	NA	NA	NA	7~14days	¡Ü1days	¡Ü6days	non	yes	¡Ü3days	¡Ü3days	¡Ü2days	non	1day	non	non	general	undeveloped	1
1192	train	73	GZS	yes	no	no	no	yes	no	no	no	winter	yes	male	internal	gys	norma	NA	NA	NA	NA	NA	15~36days	2~3days	¡Ü6days	>0time	yes	7~12days	7~12days	¡Ü2days	non	2~4days	non	non	large	developed	1
1193	validation	71	SGZ	no	no	no	no	no	no	no	no	spring	yes	male	surgical	lpss	death	NA	NA	NA	NA	NA	7~14days	¡Ü1days	¡Ü6days	>0time	yes	13~17days	13~17days	¡Ü2days	1~3days	8~25days	1~6days	non	general	developed	2
1194	train	46	GZS	no	no	yes	no	yes	no	yes	no	summer	yes	female	surgical	gys	norma	NA	NA	NA	NA	NA	7~14days	4~5days	¡Ü6days	>0time	yes	¡Ü3days	¡Ü3days	¡Ü2days	non	2~4days	non	non	large	developed	1
1195	train	70	ASS	no	no	no	no	no	no	no	no	autumn	no	female	surgical	ass	norma	NA	NA	NA	NA	NA	7~14days	¡Ü1days	¡Ü6days	non	yes	7~12days	7~12days	3~9days	non	5~7days	1~6days	non	general	undeveloped	1
1196	train	55	ASS	no	no	no	no	no	no	no	no	winter	no	male	internal	ass	norma	NA	NA	NA	NA	NA	¡Ü6days	4~5days	¡Ü6days	non	yes	4~6days	4~6days	3~9days	non	1day	1~6days	non	general	undeveloped	1
1197	train	55	GZS	no	no	yes	no	no	yes	no	no	spring	yes	male	surgical	zys	norma	NA	NA	NA	NA	NA	15~36days	2~3days	11~36days	>0time	yes	7~12days	7~12days	3~9days	non	1day	7~14days	non	large	developed	1
1198	validation	61	GZS	no	no	no	no	yes	no	no	yes	summer	yes	male	ICU	qdnz	norma	NA	NA	NA	NA	NA	¡Ü6days	¡Ü1days	¡Ü6days	>0time	no	4~6days	4~6days	¡Ü2days	non	2~4days	non	non	large	undeveloped	2
1199	train	58	ASS	no	no	no	no	yes	no	no	no	spring	no	male	ICU	ass	norma	NA	NA	NA	NA	NA	¡Ü6days	4~5days	¡Ü6days	non	yes	4~6days	4~6days	3~9days	non	1day	1~6days	non	general	undeveloped	1
1200	validation	28	GZS	no	no	yes	no	no	no	no	no	winter	yes	female	surgical	lpss	norma	NA	NA	NA	NA	NA	¡Ü6days	2~3days	¡Ü6days	>0time	yes	7~12days	7~12days	3~9days	4~12days	1day	1~6days	1~5days	large	developed	2
1201	train	62	ASS	yes	no	yes	no	yes	no	no	no	spring	no	male	internal	ass	death	NA	NA	NA	NA	NA	7~14days	2~3days	¡Ü6days	non	yes	7~12days	7~12days	3~9days	4~12days	2~4days	non	1~5days	general	undeveloped	1
1202	train	66	ASS	no	no	no	no	yes	no	no	no	spring	yes	female	surgical	ass	death	NA	NA	NA	NA	NA	¡Ü6days	>5days	¡Ü6days	>0time	yes	4~6days	4~6days	¡Ü2days	1~3days	5~7days	non	non	general	undeveloped	1
1203	train	73	QDN	no	no	no	no	no	no	no	no	winter	no	male	surgical	qdnz	norma	NA	NA	NA	NA	NA	¡Ü6days	¡Ü1days	¡Ü6days	non	no	4~6days	4~6days	¡Ü2days	1~3days	5~7days	non	non	general	undeveloped	1
1204	validation	39	GZS	no	no	no	no	no	no	no	no	autumn	yes	male	ICU	bjs	death	NA	NA	NA	NA	NA	¡Ü6days	2~3days	¡Ü6days	>0time	no	4~6days	4~6days	¡Ü2days	non	5~7days	non	non	large	undeveloped	2
1205	train	76	GZS	no	no	no	no	no	no	no	no	spring	no	male	surgical	gys	norma	NA	NA	NA	NA	NA	¡Ü6days	¡Ü1days	¡Ü6days	non	yes	4~6days	4~6days	¡Ü2days	non	2~4days	non	non	large	developed	1
1206	train	52	ASS	no	no	no	no	no	no	no	no	autumn	no	male	surgical	ass	norma	NA	NA	NA	NA	NA	¡Ü6days	2~3days	¡Ü6days	non	yes	4~6days	4~6days	¡Ü2days	non	5~7days	non	non	general	undeveloped	1
1207	train	51	ASS	no	no	yes	no	yes	yes	no	no	spring	no	male	ICU	ass	norma	NA	NA	NA	NA	NA	¡Ü6days	2~3days	¡Ü6days	non	yes	4~6days	4~6days	¡Ü2days	1~3days	2~4days	1~6days	non	general	undeveloped	1
1208	train	82	SGZ	no	no	no	no	no	no	no	no	summer	yes	male	internal	lpss	norma	NA	NA	NA	NA	NA	¡Ü6days	¡Ü1days	¡Ü6days	>0time	yes	4~6days	4~6days	¡Ü2days	1~3days	2~4days	1~6days	non	general	developed	1
1209	train	82	GZS	no	no	yes	no	no	yes	no	no	winter	no	male	ICU	gys	norma	NA	NA	NA	NA	NA	¡Ü6days	¡Ü1days	¡Ü6days	non	yes	4~6days	4~6days	¡Ü2days	non	2~4days	non	non	large	developed	1
1210	validation	48	ASS	no	no	no	no	no	no	no	no	winter	no	female	surgical	ass	norma	NA	NA	NA	NA	NA	¡Ü6days	4~5days	¡Ü6days	non	yes	4~6days	4~6days	¡Ü2days	non	5~7days	non	non	general	undeveloped	2
1211	validation	70	QDN	no	no	no	no	no	no	no	yes	spring	no	female	ICU	qdnz	norma	NA	NA	NA	NA	NA	¡Ü6days	4~5days	¡Ü6days	non	yes	4~6days	4~6days	3~9days	4~12days	1day	1~6days	1~5days	general	undeveloped	2
1212	validation	41	ASS	no	no	yes	no	yes	no	no	no	spring	yes	male	surgical	ass	death	NA	NA	NA	NA	NA	7~14days	>5days	11~36days	>0time	yes	7~12days	7~12days	¡Ü2days	4~12days	8~25days	non	non	general	undeveloped	2
1213	validation	73	ASS	no	no	yes	no	no	no	no	no	summer	yes	male	surgical	ass	norma	NA	NA	NA	NA	NA	7~14days	¡Ü1days	¡Ü6days	>0time	yes	7~12days	7~12days	3~9days	non	2~4days	1~6days	non	general	undeveloped	2
1214	train	74	QNZLL	no	no	no	no	no	no	no	no	spring	no	female	ICU	qnz	norma	NA	NA	NA	NA	NA	¡Ü6days	¡Ü1days	¡Ü6days	non	no	¡Ü3days	¡Ü3days	¡Ü2days	non	2~4days	non	non	general	developed	1
1215	validation	42	QNZLL	no	no	no	no	no	no	no	no	spring	no	male	internal	qnz	norma	NA	NA	NA	NA	NA	7~14days	¡Ü1days	¡Ü6days	non	no	¡Ü3days	¡Ü3days	¡Ü2days	non	1day	non	non	general	developed	2
1216	validation	82	QNZLL	no	no	yes	no	yes	no	no	no	winter	no	female	ICU	qnz	norma	NA	NA	NA	NA	NA	7~14days	¡Ü1days	11~36days	non	no	4~6days	4~6days	¡Ü2days	non	2~4days	non	non	general	developed	2
1217	validation	71	QNZLL	no	no	yes	no	yes	no	no	no	winter	no	male	internal	qnz	norma	NA	NA	NA	NA	NA	15~36days	¡Ü1days	11~36days	non	no	4~6days	4~6days	¡Ü2days	non	2~4days	non	non	general	developed	2
1218	train	62	ASS	no	no	yes	no	no	no	yes	no	summer	yes	male	surgical	ass	norma	NA	NA	NA	NA	NA	¡Ü6days	2~3days	¡Ü6days	>0time	yes	4~6days	4~6days	¡Ü2days	non	5~7days	non	non	general	undeveloped	1
1219	train	76	QDN	no	no	no	no	no	no	no	no	spring	no	male	surgical	qdnz	norma	NA	NA	NA	NA	NA	7~14days	¡Ü1days	¡Ü6days	non	no	7~12days	7~12days	¡Ü2days	1~3days	8~25days	non	non	general	undeveloped	1
1220	validation	60	GZS	no	no	yes	yes	no	no	no	no	autumn	yes	male	ICU	qxnz	norma	NA	NA	NA	NA	NA	7~14days	2~3days	¡Ü6days	>0time	yes	7~12days	7~12days	¡Ü2days	non	5~7days	non	non	large	developed	2
1221	train	22	SGZ	no	no	no	no	no	no	yes	no	spring	no	male	ICU	lpss	norma	NA	NA	NA	NA	NA	¡Ü6days	¡Ü1days	¡Ü6days	non	yes	4~6days	4~6days	3~9days	non	2~4days	1~6days	non	general	developed	1
1222	validation	59	GZS	yes	no	yes	no	no	no	no	no	winter	no	male	ICU	gys	norma	NA	NA	NA	NA	NA	¡Ü6days	¡Ü1days	¡Ü6days	non	yes	4~6days	4~6days	¡Ü2days	non	5~7days	non	non	large	developed	2
1223	validation	69	SGZ	no	no	no	no	yes	no	no	no	winter	no	female	internal	lpss	norma	NA	NA	NA	NA	NA	¡Ü6days	¡Ü1days	¡Ü6days	non	yes	4~6days	4~6days	¡Ü2days	non	2~4days	non	non	general	developed	2
1224	validation	60	GZS	no	no	no	no	yes	no	yes	no	spring	yes	male	surgical	qnz	norma	NA	NA	NA	NA	NA	15~36days	¡Ü1days	¡Ü6days	>0time	yes	4~6days	4~6days	¡Ü2days	non	2~4days	non	non	large	developed	2
1225	train	81	GZS	no	no	yes	no	no	no	no	no	spring	yes	female	surgical	gys	norma	NA	NA	NA	NA	NA	¡Ü6days	2~3days	¡Ü6days	>0time	yes	7~12days	7~12days	¡Ü2days	4~12days	5~7days	non	non	large	developed	1
1226	train	61	GZS	no	no	yes	yes	no	no	no	no	spring	yes	male	ICU	trs	norma	NA	NA	NA	NA	NA	15~36days	2~3days	¡Ü6days	>0time	yes	4~6days	4~6days	¡Ü2days	non	5~7days	non	non	large	undeveloped	1
1227	validation	23	GZS	no	no	no	no	no	no	no	no	autumn	no	female	ICU	qxnz	norma	NA	NA	NA	NA	NA	¡Ü6days	¡Ü1days	¡Ü6days	non	yes	4~6days	4~6days	¡Ü2days	non	2~4days	non	non	large	developed	2
1228	train	86	ASS	no	no	yes	yes	no	no	no	no	summer	no	male	surgical	ass	norma	NA	NA	NA	NA	NA	¡Ü6days	>5days	¡Ü6days	non	yes	4~6days	4~6days	¡Ü2days	non	5~7days	non	non	general	undeveloped	1
1229	train	35	GZS	yes	no	yes	no	no	no	no	no	summer	no	male	ICU	bjs	norma	NA	NA	NA	NA	NA	¡Ü6days	2~3days	¡Ü6days	non	yes	4~6days	4~6days	¡Ü2days	4~12days	2~4days	non	non	large	undeveloped	1
1230	train	64	GZS	no	no	yes	no	no	no	no	no	winter	yes	female	ICU	qnz	norma	NA	NA	NA	NA	NA	15~36days	>5days	¡Ü6days	>0time	yes	7~12days	7~12days	¡Ü2days	1~3days	2~4days	1~6days	non	large	developed	1
1231	train	57	QDN	no	no	no	no	no	no	no	no	winter	yes	male	surgical	qdnz	norma	NA	NA	NA	NA	NA	7~14days	4~5days	¡Ü6days	>0time	yes	4~6days	4~6days	3~9days	4~12days	1day	1~6days	1~5days	general	undeveloped	1
1232	validation	61	ASS	no	no	no	no	no	no	no	no	spring	no	male	internal	ass	norma	NA	NA	NA	NA	NA	7~14days	>5days	¡Ü6days	non	yes	7~12days	7~12days	3~9days	4~12days	1day	7~14days	non	general	undeveloped	2
1233	train	53	ASS	no	no	yes	no	no	no	yes	no	winter	yes	male	surgical	ass	norma	NA	NA	NA	NA	NA	¡Ü6days	4~5days	¡Ü6days	>0time	yes	4~6days	4~6days	¡Ü2days	non	5~7days	non	non	general	undeveloped	1
1234	train	48	GZS	no	no	no	no	no	no	no	no	winter	yes	female	surgical	lpss	norma	NA	NA	NA	NA	NA	7~14days	2~3days	¡Ü6days	>0time	yes	13~17days	13~17days	¡Ü2days	non	8~25days	non	non	large	developed	1
1235	train	82	QDN	no	no	no	no	no	no	no	no	autumn	no	male	internal	qdnz	norma	NA	NA	NA	NA	NA	7~14days	¡Ü1days	7~10days	non	yes	7~12days	7~12days	¡Ü2days	4~12days	5~7days	non	non	general	undeveloped	1
1236	train	72	ASS	no	no	yes	no	no	no	no	no	autumn	no	male	surgical	ass	norma	NA	NA	NA	NA	NA	¡Ü6days	¡Ü1days	¡Ü6days	non	yes	7~12days	7~12days	3~9days	non	1day	1~6days	non	general	undeveloped	1
1237	train	48	SGZ	no	no	no	no	no	no	no	no	spring	no	male	internal	lpss	norma	NA	NA	NA	NA	NA	¡Ü6days	¡Ü1days	¡Ü6days	non	yes	7~12days	7~12days	3~9days	non	1day	1~6days	non	general	developed	1
1238	validation	60	SGZ	no	no	no	no	no	no	no	no	spring	no	male	internal	lpss	norma	NA	NA	NA	NA	NA	15~36days	¡Ü1days	¡Ü6days	non	yes	18~37days	18~37days	¡Ü2days	non	8~25days	1~6days	non	general	developed	2
1239	train	55	GZS	no	no	no	yes	yes	no	no	yes	autumn	yes	male	surgical	zys	norma	NA	NA	NA	NA	NA	15~36days	¡Ü1days	¡Ü6days	>0time	no	4~6days	4~6days	¡Ü2days	non	1day	1~6days	non	large	developed	1
1240	validation	62	GZS	no	no	no	no	no	no	no	no	spring	yes	male	surgical	gys	norma	NA	NA	NA	NA	NA	36~64days	¡Ü1days	¡Ü6days	>0time	yes	18~37days	18~37days	¡Ü2days	non	8~25days	non	non	large	developed	2
1241	validation	23	ASS	no	no	yes	no	no	no	no	no	spring	no	male	internal	ass	norma	NA	NA	NA	NA	NA	7~14days	4~5days	7~10days	non	yes	7~12days	7~12days	¡Ü2days	non	8~25days	non	non	general	undeveloped	2
1242	train	70	QDN	no	no	no	yes	no	no	no	no	summer	yes	male	surgical	qdnz	norma	NA	NA	NA	NA	NA	7~14days	¡Ü1days	¡Ü6days	>0time	yes	7~12days	7~12days	3~9days	1~3days	2~4days	1~6days	non	general	undeveloped	1
1243	train	77	QDN	no	no	yes	no	no	no	no	no	spring	no	male	surgical	qdnz	norma	NA	NA	NA	NA	NA	7~14days	¡Ü1days	¡Ü6days	non	yes	7~12days	7~12days	¡Ü2days	4~12days	8~25days	1~6days	non	general	undeveloped	1
1244	validation	74	GZS	yes	no	yes	no	yes	no	no	no	autumn	no	male	ICU	qxnz	norma	NA	NA	NA	NA	NA	¡Ü6days	¡Ü1days	¡Ü6days	non	yes	4~6days	4~6days	¡Ü2days	non	5~7days	non	non	large	developed	2
1245	validation	29	GZS	no	no	no	no	no	no	no	no	winter	no	female	ICU	gys	norma	NA	NA	NA	NA	NA	¡Ü6days	¡Ü1days	¡Ü6days	non	no	4~6days	4~6days	¡Ü2days	non	1day	non	non	large	developed	2
1246	validation	77	QNZLL	no	no	yes	no	yes	no	no	no	winter	no	female	internal	qnz	norma	NA	NA	NA	NA	NA	7~14days	4~5days	¡Ü6days	non	yes	4~6days	4~6days	¡Ü2days	non	5~7days	non	non	general	developed	2
1247	train	73	GZS	yes	no	yes	no	yes	no	yes	no	autumn	no	male	ICU	qxnz	norma	NA	NA	NA	NA	NA	¡Ü6days	¡Ü1days	¡Ü6days	non	no	4~6days	4~6days	¡Ü2days	non	5~7days	non	non	large	developed	1
1248	train	93	GZS	no	no	yes	no	yes	no	no	no	autumn	yes	male	ICU	zys	norma	NA	NA	NA	NA	NA	¡Ü6days	¡Ü1days	¡Ü6days	>0time	yes	4~6days	4~6days	¡Ü2days	1~3days	2~4days	non	non	large	developed	1
1249	train	78	ASS	no	no	no	no	no	no	no	no	winter	no	male	internal	ass	norma	NA	NA	NA	NA	NA	¡Ü6days	¡Ü1days	¡Ü6days	non	no	4~6days	4~6days	¡Ü2days	non	2~4days	non	non	general	undeveloped	1
1250	train	55	GZS	no	no	yes	no	no	yes	no	no	winter	no	male	ICU	bjs	norma	NA	NA	NA	NA	NA	15~36days	¡Ü1days	¡Ü6days	non	yes	13~17days	13~17days	10~16days	4~12days	2~4days	7~14days	1~5days	large	undeveloped	1
1251	validation	67	QDN	no	no	no	no	no	no	yes	no	spring	no	male	ICU	qdnz	norma	NA	NA	NA	NA	NA	7~14days	¡Ü1days	7~10days	non	yes	7~12days	7~12days	3~9days	1~3days	1day	1~6days	>5days	general	undeveloped	2
1252	train	90	QDN	no	no	no	no	no	no	no	no	winter	no	female	ICU	qdnz	norma	NA	NA	NA	NA	NA	7~14days	¡Ü1days	7~10days	non	yes	7~12days	7~12days	¡Ü2days	4~12days	5~7days	non	non	general	undeveloped	1
1253	train	60	QNZLL	no	no	yes	no	yes	no	no	no	autumn	no	male	ICU	qnz	norma	NA	NA	NA	NA	NA	¡Ü6days	¡Ü1days	¡Ü6days	non	no	4~6days	4~6days	¡Ü2days	non	2~4days	non	non	general	developed	1
1254	train	46	GZS	no	no	yes	no	no	no	yes	no	winter	yes	female	ICU	qnz	norma	NA	NA	NA	NA	NA	¡Ü6days	2~3days	¡Ü6days	>0time	yes	4~6days	4~6days	¡Ü2days	non	5~7days	non	non	large	developed	1
1255	validation	67	GZS	no	no	no	no	no	no	no	no	summer	no	male	surgical	gys	norma	NA	NA	NA	NA	NA	15~36days	¡Ü1days	¡Ü6days	non	yes	4~6days	4~6days	¡Ü2days	non	2~4days	non	non	large	developed	2
1256	train	63	GZS	no	no	no	no	no	no	no	no	autumn	yes	male	surgical	qnz	norma	NA	NA	NA	NA	NA	15~36days	¡Ü1days	¡Ü6days	>0time	yes	7~12days	7~12days	3~9days	non	1day	1~6days	non	large	developed	1
1257	train	65	ASS	no	no	no	no	yes	no	no	no	winter	yes	male	surgical	ass	norma	NA	NA	NA	NA	NA	¡Ü6days	4~5days	¡Ü6days	>0time	yes	4~6days	4~6days	¡Ü2days	non	2~4days	1~6days	non	general	undeveloped	1
1258	train	43	GZS	no	no	no	no	no	no	no	no	spring	yes	male	ICU	qnz	norma	NA	NA	NA	NA	NA	7~14days	2~3days	¡Ü6days	>0time	yes	4~6days	4~6days	¡Ü2days	non	5~7days	non	non	large	developed	1
1259	validation	42	QDN	no	no	yes	no	no	no	no	no	summer	no	male	surgical	qdnz	norma	NA	NA	NA	NA	NA	7~14days	2~3days	¡Ü6days	non	yes	¡Ü3days	¡Ü3days	¡Ü2days	non	1day	non	non	general	undeveloped	2
1260	train	79	ASS	no	no	no	no	no	no	no	no	winter	yes	male	surgical	ass	norma	NA	NA	NA	NA	NA	¡Ü6days	>5days	¡Ü6days	>0time	no	4~6days	4~6days	¡Ü2days	non	5~7days	non	non	general	undeveloped	1
1261	train	74	ASS	no	no	yes	no	yes	no	yes	no	summer	no	male	internal	ass	norma	NA	NA	NA	NA	NA	7~14days	¡Ü1days	¡Ü6days	non	yes	7~12days	7~12days	¡Ü2days	non	8~25days	non	non	general	undeveloped	1
1262	train	67	GZS	no	no	yes	yes	no	no	yes	no	autumn	no	male	ICU	gys	norma	NA	NA	NA	NA	NA	7~14days	2~3days	7~10days	non	yes	4~6days	4~6days	3~9days	non	1day	1~6days	non	large	developed	1
1263	validation	59	GZS	no	no	yes	no	no	yes	no	no	autumn	yes	female	ICU	gys	norma	NA	NA	NA	NA	NA	¡Ü6days	¡Ü1days	¡Ü6days	>0time	yes	4~6days	4~6days	¡Ü2days	non	5~7days	non	non	large	developed	2
1264	train	78	QDN	no	no	no	no	no	no	no	no	summer	no	male	ICU	qdnz	norma	NA	NA	NA	NA	NA	7~14days	¡Ü1days	7~10days	non	yes	7~12days	7~12days	¡Ü2days	non	5~7days	non	non	general	undeveloped	1
1265	train	32	ASS	no	no	yes	no	no	no	no	no	winter	no	male	internal	ass	death	NA	NA	NA	NA	NA	7~14days	>5days	7~10days	non	yes	4~6days	4~6days	¡Ü2days	non	5~7days	non	non	general	undeveloped	1
1266	train	48	GZS	no	no	yes	no	no	no	no	no	autumn	yes	male	ICU	gys	norma	NA	NA	NA	NA	NA	7~14days	4~5days	¡Ü6days	>0time	yes	4~6days	4~6days	¡Ü2days	non	5~7days	non	non	large	developed	1
1267	validation	73	ASS	no	no	no	no	no	no	no	no	winter	yes	female	surgical	ass	norma	NA	NA	NA	NA	NA	7~14days	2~3days	7~10days	>0time	no	7~12days	7~12days	¡Ü2days	non	5~7days	non	non	general	undeveloped	2
1268	train	42	GZS	no	no	yes	no	no	no	no	no	winter	no	male	ICU	trs	norma	NA	NA	NA	NA	NA	¡Ü6days	¡Ü1days	¡Ü6days	non	yes	4~6days	4~6days	¡Ü2days	non	5~7days	non	non	large	undeveloped	1
1269	validation	33	GZS	no	no	no	no	no	no	yes	no	autumn	yes	male	ICU	qnz	norma	NA	NA	NA	NA	NA	7~14days	¡Ü1days	¡Ü6days	>0time	no	4~6days	4~6days	¡Ü2days	non	5~7days	non	non	large	developed	2
1270	train	46	SKZ	no	no	no	no	no	no	yes	no	spring	yes	male	surgical	lpss	transfer	NA	NA	NA	NA	NA	7~14days	2~3days	¡Ü6days	>0time	yes	4~6days	4~6days	¡Ü2days	4~12days	5~7days	non	non	general	developed	1
1271	train	62	GZS	no	no	yes	no	no	no	no	no	summer	yes	male	surgical	zys	death	NA	NA	NA	NA	NA	15~36days	¡Ü1days	¡Ü6days	>0time	yes	18~37days	18~37days	3~9days	4~12days	8~25days	7~14days	non	large	developed	1
1272	train	71	ASS	no	no	yes	no	yes	no	no	no	winter	no	male	ICU	ass	norma	NA	NA	NA	NA	NA	¡Ü6days	¡Ü1days	¡Ü6days	non	yes	4~6days	4~6days	¡Ü2days	non	5~7days	non	non	general	undeveloped	1
1273	train	56	GZS	no	no	no	no	no	no	no	no	spring	yes	male	surgical	ass	norma	NA	NA	NA	NA	NA	7~14days	¡Ü1days	¡Ü6days	>0time	yes	4~6days	4~6days	¡Ü2days	non	2~4days	non	non	large	undeveloped	1
1274	validation	39	GZS	no	no	yes	no	no	no	no	no	winter	yes	male	internal	bjs	norma	NA	NA	NA	NA	NA	7~14days	¡Ü1days	¡Ü6days	>0time	yes	7~12days	7~12days	¡Ü2days	4~12days	5~7days	1~6days	non	large	undeveloped	2
1275	train	72	SKZ	no	no	no	no	no	no	no	no	summer	no	female	ICU	lpss	norma	NA	NA	NA	NA	NA	¡Ü6days	2~3days	¡Ü6days	non	yes	4~6days	4~6days	¡Ü2days	4~12days	5~7days	non	non	general	developed	1
1276	train	67	ASS	yes	no	no	no	yes	no	no	no	spring	yes	female	surgical	ass	norma	NA	NA	NA	NA	NA	¡Ü6days	>5days	¡Ü6days	>0time	yes	4~6days	4~6days	3~9days	non	1day	1~6days	non	general	undeveloped	1
1277	validation	49	SKZ	no	no	no	no	no	no	yes	no	spring	yes	male	surgical	lpss	norma	NA	NA	NA	NA	NA	¡Ü6days	¡Ü1days	¡Ü6days	>0time	yes	4~6days	4~6days	¡Ü2days	4~12days	5~7days	non	non	general	developed	2
1278	validation	76	SKZ	no	no	no	no	no	yes	no	no	winter	yes	male	ICU	lpss	norma	NA	NA	NA	NA	NA	7~14days	¡Ü1days	7~10days	>0time	yes	13~17days	13~17days	¡Ü2days	1~3days	8~25days	non	non	general	developed	2
1279	validation	50	ASS	no	no	no	no	no	no	no	no	winter	yes	male	surgical	ass	norma	NA	NA	NA	NA	NA	¡Ü6days	2~3days	¡Ü6days	>0time	no	4~6days	4~6days	¡Ü2days	non	2~4days	non	non	general	undeveloped	2
1280	train	75	ASS	no	no	yes	no	no	no	no	no	summer	yes	male	surgical	ass	norma	NA	NA	NA	NA	NA	7~14days	4~5days	¡Ü6days	>0time	yes	7~12days	7~12days	3~9days	non	2~4days	1~6days	non	general	undeveloped	1
1281	validation	67	ASS	no	no	yes	no	no	no	no	no	winter	no	male	ICU	ass	norma	NA	NA	NA	NA	NA	¡Ü6days	4~5days	¡Ü6days	non	yes	4~6days	4~6days	3~9days	1~3days	1day	1~6days	non	general	undeveloped	2
1282	validation	45	GZS	no	no	no	no	no	no	no	no	spring	no	female	ICU	qnz	norma	NA	NA	NA	NA	NA	¡Ü6days	>5days	¡Ü6days	non	yes	4~6days	4~6days	3~9days	non	1day	1~6days	non	large	developed	2
1283	train	70	GZS	no	no	yes	no	no	no	yes	no	spring	no	male	surgical	gys	norma	NA	NA	NA	NA	NA	¡Ü6days	¡Ü1days	¡Ü6days	non	yes	4~6days	4~6days	¡Ü2days	non	5~7days	non	non	large	developed	1
1284	train	58	ASS	yes	no	yes	no	yes	no	yes	no	winter	yes	male	surgical	ass	death	NA	NA	NA	NA	NA	¡Ü6days	4~5days	¡Ü6days	>0time	yes	4~6days	4~6days	¡Ü2days	non	5~7days	non	non	general	undeveloped	1
1285	train	77	ASS	no	no	no	no	yes	yes	no	no	summer	yes	male	surgical	ass	norma	NA	NA	NA	NA	NA	¡Ü6days	2~3days	¡Ü6days	>0time	yes	7~12days	7~12days	¡Ü2days	non	5~7days	non	non	general	undeveloped	1
1286	train	73	QDN	no	no	no	no	yes	no	no	no	winter	no	female	internal	qdnz	death	NA	NA	NA	NA	NA	7~14days	2~3days	7~10days	non	yes	7~12days	7~12days	3~9days	1~3days	5~7days	1~6days	1~5days	general	undeveloped	1
1287	train	74	SGZ	yes	no	no	no	no	no	no	no	winter	no	male	internal	lpss	norma	NA	NA	NA	NA	NA	¡Ü6days	¡Ü1days	¡Ü6days	non	yes	4~6days	4~6days	3~9days	non	1day	1~6days	non	general	developed	1
1288	train	38	GZS	yes	no	yes	no	no	no	no	no	spring	no	female	ICU	bjs	norma	NA	NA	NA	NA	NA	¡Ü6days	2~3days	¡Ü6days	non	yes	4~6days	4~6days	¡Ü2days	non	5~7days	non	non	large	undeveloped	1
1289	validation	51	ASS	no	no	no	no	no	no	yes	no	spring	yes	male	surgical	ass	norma	NA	NA	NA	NA	NA	¡Ü6days	2~3days	¡Ü6days	>0time	yes	7~12days	7~12days	3~9days	non	1day	1~6days	non	general	undeveloped	2
1290	train	38	ASS	no	no	no	no	yes	no	no	no	spring	yes	male	surgical	ass	norma	NA	NA	NA	NA	NA	¡Ü6days	>5days	¡Ü6days	>0time	no	4~6days	4~6days	¡Ü2days	non	5~7days	non	non	general	undeveloped	1
1291	validation	46	GZS	no	no	yes	no	yes	no	yes	no	autumn	yes	male	ICU	other	norma	NA	NA	NA	NA	NA	¡Ü6days	¡Ü1days	¡Ü6days	>0time	yes	4~6days	4~6days	¡Ü2days	non	5~7days	non	non	large	undeveloped	2
1292	train	78	QDN	no	no	no	no	no	no	yes	no	winter	no	male	ICU	qdnz	norma	NA	NA	NA	NA	NA	15~36days	2~3days	11~36days	non	no	18~37days	18~37days	10~16days	>12days	8~25days	7~14days	non	general	undeveloped	1
1293	validation	82	QNZLL	no	no	no	no	no	yes	no	no	spring	no	female	internal	qnz	norma	NA	NA	NA	NA	NA	¡Ü6days	¡Ü1days	¡Ü6days	non	no	7~12days	7~12days	3~9days	non	1day	1~6days	non	general	developed	2
1294	validation	52	SGZ	no	no	no	no	no	no	no	no	winter	no	male	internal	lpss	norma	NA	NA	NA	NA	NA	¡Ü6days	¡Ü1days	¡Ü6days	non	no	4~6days	4~6days	3~9days	4~12days	1day	1~6days	non	general	developed	2
1295	train	38	GZS	no	no	yes	no	no	no	no	no	winter	yes	male	ICU	gys	norma	NA	NA	NA	NA	NA	¡Ü6days	¡Ü1days	¡Ü6days	>0time	no	¡Ü3days	¡Ü3days	¡Ü2days	non	1day	non	non	large	developed	1
1296	validation	46	ASS	no	no	yes	no	no	no	no	no	spring	no	female	ICU	ass	norma	NA	NA	NA	NA	NA	¡Ü6days	¡Ü1days	¡Ü6days	non	yes	4~6days	4~6days	3~9days	4~12days	2~4days	non	1~5days	general	undeveloped	2
1297	train	59	GZS	no	no	no	no	no	no	no	no	spring	no	male	surgical	ass	norma	NA	NA	NA	NA	NA	¡Ü6days	¡Ü1days	¡Ü6days	non	yes	4~6days	4~6days	¡Ü2days	1~3days	2~4days	1~6days	non	large	undeveloped	1
1298	train	84	QNZLL	no	no	no	no	no	yes	no	no	winter	no	male	internal	qnz	norma	NA	NA	NA	NA	NA	7~14days	¡Ü1days	11~36days	non	yes	7~12days	7~12days	¡Ü2days	non	5~7days	non	non	general	developed	1
1299	validation	54	GZS	no	no	no	no	no	no	yes	no	summer	yes	male	ICU	qnz	norma	NA	NA	NA	NA	NA	¡Ü6days	¡Ü1days	¡Ü6days	>0time	yes	4~6days	4~6days	¡Ü2days	non	2~4days	non	non	large	developed	2
1300	train	85	GZS	no	no	no	no	no	no	no	no	summer	no	male	surgical	zys	norma	NA	NA	NA	NA	NA	7~14days	4~5days	7~10days	non	yes	4~6days	4~6days	¡Ü2days	non	5~7days	non	non	large	developed	1
1301	train	68	QDN	no	no	yes	no	no	no	no	no	spring	no	male	internal	qdnz	norma	NA	NA	NA	NA	NA	7~14days	¡Ü1days	¡Ü6days	non	yes	7~12days	7~12days	3~9days	4~12days	1day	1~6days	non	general	undeveloped	1
1302	train	63	QDN	no	no	yes	no	no	no	no	no	summer	yes	male	surgical	qdnz	norma	NA	NA	NA	NA	NA	7~14days	¡Ü1days	7~10days	>0time	yes	4~6days	4~6days	¡Ü2days	non	1day	non	non	general	undeveloped	1
1303	train	52	SGZ	no	no	no	no	no	no	no	no	spring	no	male	ICU	lpss	norma	NA	NA	NA	NA	NA	¡Ü6days	¡Ü1days	¡Ü6days	non	yes	4~6days	4~6days	3~9days	non	2~4days	1~6days	non	general	developed	1
1304	train	45	GZS	no	no	yes	no	no	no	no	yes	winter	no	male	ICU	qxnz	norma	NA	NA	NA	NA	NA	¡Ü6days	¡Ü1days	¡Ü6days	non	yes	4~6days	4~6days	¡Ü2days	non	2~4days	non	non	large	developed	1
1305	validation	62	GZS	no	no	yes	no	yes	no	no	no	summer	yes	male	surgical	ass	norma	NA	NA	NA	NA	NA	7~14days	2~3days	¡Ü6days	>0time	yes	7~12days	7~12days	3~9days	1~3days	1day	1~6days	non	large	undeveloped	2
1306	validation	40	SGZ	no	no	no	no	no	no	no	no	autumn	yes	male	ICU	lpss	death	NA	NA	NA	NA	NA	¡Ü6days	¡Ü1days	¡Ü6days	>0time	yes	4~6days	4~6days	¡Ü2days	non	2~4days	non	non	general	developed	2
1307	train	85	SGZ	no	no	no	no	no	no	no	no	winter	yes	female	internal	lpss	norma	NA	NA	NA	NA	NA	7~14days	¡Ü1days	¡Ü6days	>0time	yes	4~6days	4~6days	3~9days	non	1day	1~6days	non	general	developed	1
1308	train	74	SGZ	no	no	yes	no	no	no	no	no	winter	no	female	internal	lpss	norma	NA	NA	NA	NA	NA	7~14days	¡Ü1days	¡Ü6days	non	yes	7~12days	7~12days	3~9days	1~3days	5~7days	1~6days	1~5days	general	developed	1
1309	train	54	ASS	yes	no	yes	no	yes	yes	no	no	autumn	no	female	internal	ass	norma	NA	NA	NA	NA	NA	7~14days	2~3days	¡Ü6days	non	yes	7~12days	7~12days	3~9days	4~12days	1day	1~6days	non	general	undeveloped	1
1310	train	68	QDN	no	no	no	no	no	no	no	no	winter	no	male	internal	qdnz	norma	NA	NA	NA	NA	NA	36~64days	2~3days	11~36days	non	yes	>37days	>37days	>16days	>12days	8~25days	>14days	>5days	general	undeveloped	1
1311	train	67	ASS	yes	no	yes	no	no	no	no	no	autumn	yes	male	internal	ass	norma	NA	NA	NA	NA	NA	7~14days	4~5days	¡Ü6days	>0time	yes	7~12days	7~12days	3~9days	1~3days	5~7days	1~6days	1~5days	general	undeveloped	1
1312	validation	77	QDN	no	no	no	no	no	no	no	no	summer	no	female	internal	qdnz	death	NA	NA	NA	NA	NA	15~36days	¡Ü1days	7~10days	non	yes	¡Ü3days	¡Ü3days	¡Ü2days	non	1day	non	non	general	undeveloped	2
1313	train	47	GZS	no	no	no	no	no	no	no	no	summer	no	female	ICU	other	norma	NA	NA	NA	NA	NA	7~14days	¡Ü1days	7~10days	non	yes	7~12days	7~12days	¡Ü2days	non	5~7days	non	non	large	undeveloped	1
1314	train	63	QNZLL	no	no	no	no	no	no	yes	no	spring	no	male	ICU	qnz	norma	NA	NA	NA	NA	NA	7~14days	¡Ü1days	7~10days	non	no	¡Ü3days	¡Ü3days	¡Ü2days	non	1day	non	non	general	developed	1
1315	train	40	GZS	no	no	yes	no	no	no	no	no	summer	no	male	ICU	qnz	norma	NA	NA	NA	NA	NA	7~14days	¡Ü1days	7~10days	non	yes	7~12days	7~12days	¡Ü2days	non	5~7days	non	non	large	developed	1
1316	validation	53	GZS	no	no	no	no	no	no	no	no	winter	no	male	ICU	gys	norma	NA	NA	NA	NA	NA	7~14days	¡Ü1days	7~10days	non	yes	7~12days	7~12days	¡Ü2days	non	5~7days	non	non	large	developed	2
1317	train	42	GZS	no	no	yes	no	no	no	yes	no	summer	yes	male	ICU	lpss	norma	NA	NA	NA	NA	NA	7~14days	2~3days	7~10days	>0time	yes	7~12days	7~12days	¡Ü2days	non	5~7days	non	non	large	developed	1
1318	validation	67	SKZ	no	no	no	no	no	no	no	no	winter	no	female	ICU	lpss	norma	NA	NA	NA	NA	NA	7~14days	¡Ü1days	7~10days	non	yes	7~12days	7~12days	¡Ü2days	4~12days	5~7days	non	non	general	developed	2
1319	train	55	GZS	no	no	no	no	no	no	yes	no	winter	no	male	ICU	bjs	norma	NA	NA	NA	NA	NA	7~14days	¡Ü1days	7~10days	non	yes	7~12days	7~12days	¡Ü2days	non	5~7days	non	non	large	undeveloped	1
1320	validation	88	QDN	no	no	no	no	no	yes	no	no	winter	no	female	internal	qdnz	norma	NA	NA	NA	NA	NA	15~36days	¡Ü1days	7~10days	non	no	13~17days	13~17days	¡Ü2days	non	8~25days	non	non	general	undeveloped	2
1321	train	23	ASS	no	no	no	no	no	no	no	no	autumn	yes	female	surgical	ass	norma	NA	NA	NA	NA	NA	7~14days	¡Ü1days	7~10days	>0time	no	4~6days	4~6days	3~9days	non	2~4days	1~6days	non	general	undeveloped	1
1322	validation	83	SGZ	yes	no	no	no	yes	no	no	no	autumn	no	female	ICU	lpss	norma	NA	NA	NA	NA	NA	7~14days	¡Ü1days	7~10days	non	yes	7~12days	7~12days	3~9days	4~12days	1day	1~6days	non	general	developed	2
1323	train	41	GZS	no	no	no	no	no	no	yes	no	spring	yes	female	ICU	bjs	norma	NA	NA	NA	NA	NA	15~36days	¡Ü1days	11~36days	>0time	no	13~17days	13~17days	¡Ü2days	non	8~25days	non	non	large	undeveloped	1
1324	validation	75	SKZ	yes	no	no	no	yes	no	yes	no	autumn	yes	male	surgical	lpss	norma	NA	NA	NA	NA	NA	7~14days	¡Ü1days	¡Ü6days	>0time	yes	4~6days	4~6days	¡Ü2days	4~12days	5~7days	1~6days	non	general	developed	2
1325	train	47	SKZ	no	no	no	no	no	no	no	no	winter	yes	male	ICU	lpss	norma	NA	NA	NA	NA	NA	7~14days	2~3days	7~10days	>0time	yes	7~12days	7~12days	¡Ü2days	4~12days	5~7days	non	non	general	developed	1
1326	train	80	GZS	no	no	no	no	no	no	no	no	spring	no	male	ICU	gys	norma	NA	NA	NA	NA	NA	7~14days	¡Ü1days	11~36days	non	yes	4~6days	4~6days	¡Ü2days	non	5~7days	non	non	large	developed	1
1327	train	63	GZS	yes	no	yes	no	yes	no	no	no	autumn	yes	male	ICU	gys	norma	NA	NA	NA	NA	NA	7~14days	¡Ü1days	7~10days	>0time	yes	7~12days	7~12days	3~9days	4~12days	2~4days	1~6days	non	large	developed	1
1328	train	46	GZS	no	no	no	no	no	no	no	no	winter	no	male	ICU	ass	norma	NA	NA	NA	NA	NA	7~14days	2~3days	7~10days	non	yes	7~12days	7~12days	¡Ü2days	non	5~7days	non	non	large	undeveloped	1
1329	validation	75	SKZ	no	no	no	no	no	yes	no	yes	winter	yes	male	ICU	lpss	norma	NA	NA	NA	NA	NA	7~14days	¡Ü1days	7~10days	>0time	yes	7~12days	7~12days	¡Ü2days	non	5~7days	non	non	general	developed	2
1330	validation	68	SKZ	no	no	no	no	no	yes	yes	no	winter	yes	female	ICU	lpss	norma	NA	NA	NA	NA	NA	7~14days	¡Ü1days	7~10days	>0time	yes	7~12days	7~12days	¡Ü2days	4~12days	5~7days	non	non	general	developed	2
1331	train	39	GZS	no	no	yes	no	yes	no	no	no	autumn	no	female	ICU	zys	norma	NA	NA	NA	NA	NA	7~14days	2~3days	7~10days	non	yes	7~12days	7~12days	3~9days	4~12days	1day	1~6days	1~5days	large	developed	1
1332	validation	73	ASS	no	no	yes	no	yes	no	no	no	spring	yes	female	internal	ass	norma	NA	NA	NA	NA	NA	7~14days	>5days	7~10days	>0time	yes	4~6days	4~6days	¡Ü2days	non	5~7days	non	non	general	undeveloped	2
1333	train	29	GZS	no	no	no	no	no	no	no	no	autumn	yes	male	surgical	bjs	norma	NA	NA	NA	NA	NA	7~14days	4~5days	7~10days	>0time	yes	7~12days	7~12days	3~9days	non	1day	1~6days	non	large	undeveloped	1
1334	train	87	GZS	no	no	no	no	no	no	no	no	autumn	no	female	surgical	zys	norma	NA	NA	NA	NA	NA	7~14days	¡Ü1days	7~10days	non	yes	13~17days	13~17days	¡Ü2days	non	8~25days	non	non	large	developed	1
1335	train	79	ASS	no	no	yes	no	no	no	no	no	winter	no	female	ICU	ass	norma	NA	NA	NA	NA	NA	7~14days	¡Ü1days	7~10days	non	yes	7~12days	7~12days	3~9days	non	1day	7~14days	non	general	undeveloped	1
1336	train	42	ASS	no	no	no	no	no	no	no	no	summer	yes	male	surgical	ass	norma	NA	NA	NA	NA	NA	7~14days	2~3days	¡Ü6days	>0time	yes	7~12days	7~12days	3~9days	non	1day	1~6days	non	general	undeveloped	1
1337	train	37	GZS	no	no	no	no	no	no	no	no	autumn	yes	female	surgical	ass	norma	NA	NA	NA	NA	NA	15~36days	¡Ü1days	7~10days	>0time	yes	7~12days	7~12days	¡Ü2days	1~3days	8~25days	1~6days	non	large	undeveloped	1
1338	train	54	SKZ	no	no	yes	no	no	no	yes	no	summer	yes	male	surgical	lpss	norma	NA	NA	NA	NA	NA	7~14days	4~5days	¡Ü6days	>0time	no	4~6days	4~6days	¡Ü2days	4~12days	5~7days	non	non	general	developed	1
1339	train	50	ASS	no	no	no	no	yes	no	no	no	spring	yes	male	surgical	ass	norma	NA	NA	NA	NA	NA	7~14days	>5days	7~10days	>0time	yes	7~12days	7~12days	¡Ü2days	non	2~4days	1~6days	non	general	undeveloped	1
1340	train	22	GZS	no	no	no	no	no	no	no	no	summer	yes	female	surgical	gys	norma	NA	NA	NA	NA	NA	7~14days	2~3days	7~10days	>0time	yes	7~12days	7~12days	¡Ü2days	non	2~4days	non	non	large	developed	1
1341	train	62	GZS	yes	no	yes	no	yes	no	no	no	winter	no	male	ICU	lpss	norma	NA	NA	NA	NA	NA	7~14days	2~3days	7~10days	non	yes	7~12days	7~12days	¡Ü2days	non	8~25days	non	non	large	developed	1
1342	train	80	QDN	no	no	no	no	no	no	no	no	winter	no	female	ICU	qdnz	norma	NA	NA	NA	NA	NA	7~14days	¡Ü1days	7~10days	non	yes	7~12days	7~12days	¡Ü2days	4~12days	8~25days	non	non	general	undeveloped	1
1343	train	38	SGZ	no	no	no	no	no	no	no	no	summer	yes	male	ICU	lpss	norma	NA	NA	NA	NA	NA	7~14days	2~3days	¡Ü6days	>0time	yes	7~12days	7~12days	3~9days	non	2~4days	1~6days	1~5days	general	developed	1
1344	train	46	ASS	no	no	yes	no	no	no	yes	no	autumn	yes	male	surgical	ass	norma	NA	NA	NA	NA	NA	7~14days	2~3days	¡Ü6days	>0time	yes	4~6days	4~6days	¡Ü2days	non	5~7days	non	non	general	undeveloped	1
1345	validation	59	GZS	no	no	no	no	yes	no	no	yes	autumn	yes	male	ICU	trs	norma	NA	NA	NA	NA	NA	15~36days	4~5days	11~36days	>0time	yes	7~12days	7~12days	¡Ü2days	non	5~7days	non	non	large	undeveloped	2
1346	train	41	GZS	no	no	no	no	no	no	no	no	spring	yes	female	surgical	trs	norma	NA	NA	NA	NA	NA	7~14days	¡Ü1days	7~10days	>0time	no	4~6days	4~6days	¡Ü2days	non	2~4days	non	non	large	undeveloped	1
1347	train	94	GZS	no	no	yes	no	yes	yes	no	no	autumn	no	male	ICU	gys	norma	NA	NA	NA	NA	NA	7~14days	2~3days	7~10days	non	yes	7~12days	7~12days	¡Ü2days	non	5~7days	non	non	large	developed	1
1348	train	77	ASS	no	no	yes	no	yes	no	no	no	autumn	yes	male	surgical	ass	norma	NA	NA	NA	NA	NA	7~14days	4~5days	7~10days	>0time	yes	7~12days	7~12days	3~9days	1~3days	2~4days	1~6days	non	general	undeveloped	1
1349	train	53	GZS	yes	no	yes	no	no	no	no	no	summer	no	male	ICU	qxnz	norma	NA	NA	NA	NA	NA	7~14days	2~3days	7~10days	non	yes	7~12days	7~12days	¡Ü2days	non	5~7days	non	non	large	developed	1
1350	train	51	SGZ	no	no	no	no	no	no	no	no	autumn	yes	male	surgical	lpss	norma	NA	NA	NA	NA	NA	7~14days	¡Ü1days	7~10days	>0time	yes	7~12days	7~12days	3~9days	non	2~4days	1~6days	non	general	developed	1
1351	train	57	QDN	no	no	no	no	no	no	no	no	autumn	no	female	surgical	qdnz	norma	NA	NA	NA	NA	NA	7~14days	¡Ü1days	¡Ü6days	non	yes	7~12days	7~12days	¡Ü2days	non	8~25days	non	non	general	undeveloped	1
1352	train	63	SGZ	no	no	no	no	no	no	no	no	summer	no	male	ICU	lpss	norma	NA	NA	NA	NA	NA	7~14days	¡Ü1days	7~10days	non	yes	7~12days	7~12days	¡Ü2days	4~12days	5~7days	1~6days	non	general	developed	1
1353	train	70	ASS	no	no	no	no	no	no	yes	no	winter	yes	female	surgical	ass	norma	NA	NA	NA	NA	NA	7~14days	>5days	7~10days	>0time	yes	4~6days	4~6days	3~9days	1~3days	1day	1~6days	non	general	undeveloped	1
1354	train	79	SGZ	no	no	no	no	no	yes	no	no	autumn	no	female	internal	lpss	norma	NA	NA	NA	NA	NA	7~14days	¡Ü1days	7~10days	non	yes	7~12days	7~12days	3~9days	4~12days	1day	7~14days	non	general	developed	1
1355	train	67	SGZ	no	no	no	no	no	no	no	no	spring	no	male	ICU	lpss	norma	NA	NA	NA	NA	NA	7~14days	¡Ü1days	7~10days	non	yes	7~12days	7~12days	3~9days	non	1day	7~14days	non	general	developed	1
1356	train	74	GZS	no	no	yes	no	no	yes	no	no	winter	no	female	ICU	gys	norma	NA	NA	NA	NA	NA	7~14days	¡Ü1days	7~10days	non	yes	4~6days	4~6days	¡Ü2days	non	2~4days	non	non	large	developed	1
1357	train	80	ASS	no	no	yes	no	no	no	no	no	winter	yes	female	internal	ass	death	NA	NA	NA	NA	NA	7~14days	¡Ü1days	7~10days	>0time	yes	7~12days	7~12days	¡Ü2days	1~3days	5~7days	1~6days	non	general	undeveloped	1
1358	train	62	GZS	no	no	no	no	no	no	no	no	winter	yes	female	surgical	qxnz	death	NA	NA	NA	NA	NA	15~36days	2~3days	¡Ü6days	>0time	yes	7~12days	7~12days	¡Ü2days	non	2~4days	non	non	large	developed	1
1359	train	75	QDN	no	no	no	no	no	no	no	no	summer	no	male	internal	qdnz	norma	NA	NA	NA	NA	NA	7~14days	¡Ü1days	7~10days	non	yes	7~12days	7~12days	¡Ü2days	1~3days	5~7days	non	non	general	undeveloped	1
1360	train	40	SGZ	no	no	no	no	no	no	no	no	autumn	no	male	ICU	lpss	norma	NA	NA	NA	NA	NA	7~14days	¡Ü1days	7~10days	non	yes	7~12days	7~12days	3~9days	1~3days	1day	1~6days	1~5days	general	developed	1
1361	train	83	ASS	no	no	yes	no	yes	yes	no	no	winter	no	male	surgical	ass	norma	NA	NA	NA	NA	NA	7~14days	4~5days	7~10days	non	yes	7~12days	7~12days	¡Ü2days	non	5~7days	non	non	general	undeveloped	1
1362	train	53	GZS	no	no	no	no	no	no	yes	no	winter	yes	male	ICU	qnz	norma	NA	NA	NA	NA	NA	7~14days	2~3days	7~10days	>0time	yes	7~12days	7~12days	3~9days	non	2~4days	1~6days	non	large	developed	1
1363	train	43	SGZ	no	no	no	no	no	no	no	no	summer	no	female	ICU	lpss	norma	NA	NA	NA	NA	NA	7~14days	¡Ü1days	7~10days	non	yes	7~12days	7~12days	¡Ü2days	non	5~7days	1~6days	non	general	developed	1
1364	train	62	GZS	no	no	yes	no	no	no	no	no	summer	yes	male	surgical	qnz	norma	NA	NA	NA	NA	NA	7~14days	¡Ü1days	7~10days	>0time	yes	¡Ü3days	¡Ü3days	¡Ü2days	non	1day	non	non	large	developed	1
1365	validation	48	ASS	no	no	no	no	no	no	no	no	winter	yes	female	surgical	ass	norma	NA	NA	NA	NA	NA	15~36days	>5days	7~10days	>0time	yes	7~12days	7~12days	3~9days	1~3days	2~4days	1~6days	non	general	undeveloped	2
1366	train	77	SGZ	no	no	no	no	no	no	no	no	summer	no	male	internal	lpss	norma	NA	NA	NA	NA	NA	15~36days	¡Ü1days	7~10days	non	yes	7~12days	7~12days	¡Ü2days	4~12days	8~25days	non	non	general	developed	1
1367	validation	28	SGZ	no	no	no	no	no	no	no	no	spring	no	male	ICU	lpss	death	NA	NA	NA	NA	NA	7~14days	2~3days	7~10days	non	yes	7~12days	7~12days	¡Ü2days	non	5~7days	non	non	general	developed	2
1368	train	69	ASS	no	no	no	no	no	no	yes	no	autumn	no	male	ICU	ass	norma	NA	NA	NA	NA	NA	7~14days	4~5days	7~10days	non	yes	7~12days	7~12days	3~9days	1~3days	2~4days	1~6days	non	general	undeveloped	1
1369	train	46	ASS	no	no	no	no	no	no	no	no	autumn	no	female	ICU	ass	norma	NA	NA	NA	NA	NA	7~14days	2~3days	7~10days	non	yes	7~12days	7~12days	¡Ü2days	non	5~7days	non	non	general	undeveloped	1
1370	validation	34	ASS	no	no	yes	no	no	no	no	no	autumn	yes	male	ICU	ass	norma	NA	NA	NA	NA	NA	7~14days	4~5days	7~10days	>0time	no	7~12days	7~12days	3~9days	non	1day	1~6days	non	general	undeveloped	2
1371	train	44	ASS	no	no	yes	no	no	no	no	no	spring	yes	male	ICU	ass	norma	NA	NA	NA	NA	NA	7~14days	4~5days	7~10days	>0time	yes	7~12days	7~12days	3~9days	4~12days	1day	non	>5days	general	undeveloped	1
1372	train	79	SGZ	no	no	no	yes	no	no	no	no	autumn	yes	female	surgical	lpss	norma	NA	NA	NA	NA	NA	15~36days	¡Ü1days	¡Ü6days	>0time	yes	7~12days	7~12days	3~9days	non	1day	1~6days	non	general	developed	1
1373	train	50	GZS	no	no	no	no	no	no	no	no	summer	no	female	internal	ass	norma	NA	NA	NA	NA	NA	7~14days	¡Ü1days	11~36days	non	no	7~12days	7~12days	3~9days	non	2~4days	7~14days	non	large	undeveloped	1
1374	train	80	QDN	no	no	no	no	no	yes	no	no	autumn	no	male	internal	qdnz	norma	NA	NA	NA	NA	NA	7~14days	¡Ü1days	¡Ü6days	non	no	7~12days	7~12days	¡Ü2days	non	8~25days	1~6days	non	general	undeveloped	1
1375	train	49	GZS	no	no	yes	no	no	no	no	no	summer	no	female	ICU	gys	norma	NA	NA	NA	NA	NA	7~14days	¡Ü1days	7~10days	non	yes	7~12days	7~12days	¡Ü2days	4~12days	5~7days	non	non	large	developed	1
1376	train	78	SGZ	no	no	no	no	no	no	no	no	autumn	no	female	ICU	lpss	norma	NA	NA	NA	NA	NA	7~14days	¡Ü1days	7~10days	non	no	4~6days	4~6days	¡Ü2days	non	2~4days	non	non	general	developed	1
1377	train	44	SKZ	no	no	no	no	yes	no	no	no	autumn	no	male	ICU	lpss	norma	NA	NA	NA	NA	NA	7~14days	¡Ü1days	7~10days	non	yes	7~12days	7~12days	¡Ü2days	non	5~7days	non	non	general	developed	1
1378	train	64	QDN	no	no	no	no	no	no	no	no	spring	no	female	ICU	qdnz	norma	NA	NA	NA	NA	NA	7~14days	2~3days	7~10days	non	yes	7~12days	7~12days	¡Ü2days	4~12days	8~25days	non	non	general	undeveloped	1
1379	validation	27	GZS	no	no	yes	no	no	no	no	no	summer	yes	male	ICU	gys	norma	NA	NA	NA	NA	NA	7~14days	¡Ü1days	7~10days	>0time	yes	7~12days	7~12days	¡Ü2days	4~12days	5~7days	non	non	large	developed	2
1380	train	62	GZS	yes	no	no	yes	no	no	no	no	autumn	yes	male	surgical	bjs	norma	NA	NA	NA	NA	NA	7~14days	¡Ü1days	¡Ü6days	>0time	no	7~12days	7~12days	3~9days	non	1day	1~6days	non	large	undeveloped	1
1381	train	23	ASS	no	no	no	no	no	no	no	no	summer	no	female	surgical	ass	norma	NA	NA	NA	NA	NA	7~14days	¡Ü1days	¡Ü6days	non	no	13~17days	13~17days	10~16days	non	1day	7~14days	non	general	undeveloped	1
1382	train	46	GZS	no	no	yes	no	no	no	no	yes	winter	no	female	surgical	qxnz	norma	NA	NA	NA	NA	NA	7~14days	2~3days	¡Ü6days	non	no	7~12days	7~12days	¡Ü2days	non	5~7days	non	non	large	developed	1
1383	train	42	GZS	no	no	no	no	no	no	no	no	summer	yes	female	ICU	bjs	norma	NA	NA	NA	NA	NA	7~14days	>5days	¡Ü6days	>0time	yes	4~6days	4~6days	¡Ü2days	non	2~4days	non	non	large	undeveloped	1
1384	train	28	GZS	no	no	yes	no	no	no	no	no	summer	no	female	surgical	qnz	norma	NA	NA	NA	NA	NA	7~14days	4~5days	¡Ü6days	non	yes	7~12days	7~12days	¡Ü2days	4~12days	5~7days	non	non	large	developed	1
1385	validation	94	SGZ	no	no	no	no	no	no	no	no	spring	yes	female	internal	lpss	norma	NA	NA	NA	NA	NA	7~14days	¡Ü1days	7~10days	>0time	yes	7~12days	7~12days	3~9days	non	1day	7~14days	non	general	developed	2
1386	validation	65	GZS	no	no	yes	no	no	no	no	no	spring	no	female	ICU	trs	norma	NA	NA	NA	NA	NA	7~14days	2~3days	11~36days	non	yes	4~6days	4~6days	¡Ü2days	non	5~7days	non	non	large	undeveloped	2
1387	train	73	GZS	no	no	yes	yes	no	no	no	no	winter	yes	male	surgical	qnz	norma	NA	NA	NA	NA	NA	15~36days	¡Ü1days	7~10days	>0time	yes	7~12days	7~12days	¡Ü2days	non	5~7days	non	non	large	developed	1
1388	validation	78	GZS	no	no	no	no	no	no	no	no	winter	no	female	ICU	qnz	norma	NA	NA	NA	NA	NA	7~14days	¡Ü1days	¡Ü6days	non	yes	13~17days	13~17days	3~9days	non	5~7days	7~14days	non	large	developed	2
1389	train	69	GZS	no	no	no	no	yes	yes	no	no	winter	no	male	ICU	ass	norma	NA	NA	NA	NA	NA	7~14days	2~3days	7~10days	non	yes	7~12days	7~12days	3~9days	non	2~4days	1~6days	non	large	undeveloped	1
1390	train	43	SKZ	no	no	no	no	no	no	yes	no	winter	yes	male	ICU	lpss	norma	NA	NA	NA	NA	NA	7~14days	>5days	7~10days	>0time	yes	7~12days	7~12days	3~9days	4~12days	2~4days	1~6days	non	general	developed	1
1391	train	45	GZS	no	no	no	yes	no	no	no	no	winter	no	male	ICU	other	death	NA	NA	NA	NA	NA	7~14days	2~3days	7~10days	non	yes	7~12days	7~12days	¡Ü2days	non	5~7days	1~6days	non	large	undeveloped	1
1392	validation	59	GZS	no	no	no	no	no	no	no	no	winter	no	male	surgical	trs	norma	NA	NA	NA	NA	NA	15~36days	¡Ü1days	7~10days	non	yes	7~12days	7~12days	3~9days	non	5~7days	1~6days	non	large	undeveloped	2
1393	train	78	GZS	yes	no	yes	yes	yes	no	no	no	winter	no	male	ICU	gys	norma	NA	NA	NA	NA	NA	7~14days	2~3days	7~10days	non	yes	7~12days	7~12days	3~9days	4~12days	1day	7~14days	non	large	developed	1
1394	train	84	ASS	no	no	yes	no	no	no	no	no	spring	no	male	internal	ass	norma	NA	NA	NA	NA	NA	7~14days	¡Ü1days	7~10days	non	yes	7~12days	7~12days	3~9days	non	2~4days	7~14days	non	general	undeveloped	1
1395	validation	59	ASS	no	no	no	no	no	no	no	no	spring	yes	female	surgical	ass	norma	NA	NA	NA	NA	NA	7~14days	>5days	7~10days	>0time	yes	7~12days	7~12days	¡Ü2days	non	8~25days	non	non	general	undeveloped	2
1396	validation	60	ASS	no	no	no	no	no	no	no	no	spring	yes	female	surgical	ass	norma	NA	NA	NA	NA	NA	7~14days	>5days	7~10days	>0time	no	7~12days	7~12days	3~9days	non	1day	7~14days	non	general	undeveloped	2
1397	train	72	SGZ	no	no	no	no	yes	no	no	no	summer	no	male	surgical	lpss	norma	NA	NA	NA	NA	NA	7~14days	4~5days	¡Ü6days	non	yes	7~12days	7~12days	3~9days	non	1day	1~6days	1~5days	general	developed	1
1398	train	63	ASS	no	no	no	no	no	no	yes	no	summer	yes	male	surgical	ass	norma	NA	NA	NA	NA	NA	7~14days	2~3days	¡Ü6days	>0time	yes	4~6days	4~6days	¡Ü2days	non	2~4days	non	non	general	undeveloped	1
1399	train	68	ASS	no	no	no	yes	no	no	no	no	winter	no	male	internal	ass	death	NA	NA	NA	NA	NA	7~14days	4~5days	7~10days	non	yes	7~12days	7~12days	3~9days	4~12days	5~7days	1~6days	1~5days	general	undeveloped	1
1400	train	79	ASS	no	no	no	no	no	no	no	no	winter	no	female	surgical	ass	norma	NA	NA	NA	NA	NA	7~14days	>5days	7~10days	non	yes	7~12days	7~12days	3~9days	1~3days	1day	7~14days	non	general	undeveloped	1
1401	train	72	ASS	no	no	yes	no	yes	no	no	no	autumn	no	female	surgical	ass	norma	NA	NA	NA	NA	NA	7~14days	2~3days	7~10days	non	yes	4~6days	4~6days	3~9days	non	1day	1~6days	non	general	undeveloped	1
1402	train	69	GZS	no	no	yes	no	yes	no	no	no	spring	no	male	surgical	zys	norma	NA	NA	NA	NA	NA	7~14days	2~3days	¡Ü6days	non	yes	7~12days	7~12days	3~9days	non	2~4days	1~6days	non	large	developed	1
1403	train	36	ASS	no	no	no	no	yes	no	no	no	autumn	no	female	surgical	ass	norma	NA	NA	NA	NA	NA	7~14days	>5days	7~10days	non	yes	7~12days	7~12days	¡Ü2days	4~12days	8~25days	non	non	general	undeveloped	1
1404	validation	42	SGZ	no	no	no	no	no	no	no	no	spring	yes	male	surgical	lpss	norma	NA	NA	NA	NA	NA	7~14days	2~3days	7~10days	>0time	yes	7~12days	7~12days	3~9days	non	2~4days	1~6days	non	general	developed	2
1405	train	65	GZS	no	no	no	no	no	no	no	no	summer	no	female	surgical	gys	norma	NA	NA	NA	NA	NA	7~14days	4~5days	7~10days	non	yes	7~12days	7~12days	¡Ü2days	4~12days	8~25days	non	non	large	developed	1
1406	train	79	QDN	no	no	yes	no	no	no	no	no	winter	no	male	internal	qdnz	death	NA	NA	NA	NA	NA	7~14days	4~5days	7~10days	non	yes	7~12days	7~12days	3~9days	4~12days	2~4days	1~6days	1~5days	general	undeveloped	1
1407	train	56	QDN	no	no	no	no	no	no	no	no	autumn	no	male	surgical	qdnz	death	NA	NA	NA	NA	NA	15~36days	¡Ü1days	7~10days	non	yes	18~37days	18~37days	3~9days	>12days	8~25days	1~6days	1~5days	general	undeveloped	1
1408	train	84	ASS	no	no	no	no	no	no	yes	no	autumn	yes	male	surgical	ass	death	NA	NA	NA	NA	NA	7~14days	4~5days	7~10days	>0time	yes	7~12days	7~12days	¡Ü2days	non	5~7days	1~6days	non	general	undeveloped	1
1409	train	46	GZS	no	no	no	no	yes	no	no	no	summer	yes	male	ICU	qxnz	norma	NA	NA	NA	NA	NA	7~14days	¡Ü1days	7~10days	>0time	yes	4~6days	4~6days	¡Ü2days	non	5~7days	non	non	large	developed	1
1410	train	77	GZS	no	no	yes	no	yes	no	no	yes	winter	yes	female	surgical	gys	norma	NA	NA	NA	NA	NA	15~36days	¡Ü1days	7~10days	>0time	yes	7~12days	7~12days	¡Ü2days	non	8~25days	non	non	large	developed	1
1411	validation	78	SGZ	no	no	yes	yes	no	no	no	no	autumn	yes	male	internal	lpss	norma	NA	NA	NA	NA	NA	7~14days	¡Ü1days	¡Ü6days	>0time	yes	7~12days	7~12days	3~9days	4~12days	2~4days	1~6days	1~5days	general	developed	2
1412	train	47	GZS	no	no	no	no	no	no	yes	no	winter	yes	male	ICU	bjs	norma	NA	NA	NA	NA	NA	7~14days	2~3days	7~10days	>0time	yes	7~12days	7~12days	¡Ü2days	1~3days	5~7days	non	non	large	undeveloped	1
1413	train	50	ASS	no	no	no	no	no	no	no	no	winter	yes	male	surgical	ass	norma	NA	NA	NA	NA	NA	7~14days	>5days	7~10days	>0time	yes	¡Ü3days	¡Ü3days	¡Ü2days	non	1day	1~6days	non	general	undeveloped	1
1414	validation	70	SGZ	no	no	no	no	no	no	no	no	spring	yes	female	internal	lpss	norma	NA	NA	NA	NA	NA	7~14days	¡Ü1days	7~10days	>0time	yes	7~12days	7~12days	3~9days	non	1day	1~6days	non	general	developed	2
1415	train	50	ASS	no	no	yes	no	yes	no	no	no	autumn	yes	male	surgical	ass	death	NA	NA	NA	NA	NA	7~14days	>5days	7~10days	>0time	no	7~12days	7~12days	¡Ü2days	non	5~7days	non	non	general	undeveloped	1
1416	validation	66	GZS	no	no	yes	no	no	no	no	no	spring	no	female	ICU	qnz	norma	NA	NA	NA	NA	NA	36~64days	2~3days	7~10days	non	yes	18~37days	18~37days	10~16days	4~12days	8~25days	7~14days	non	large	developed	2
1417	train	73	ASS	no	no	yes	no	yes	no	no	no	spring	yes	male	surgical	ass	norma	NA	NA	NA	NA	NA	7~14days	4~5days	7~10days	>0time	yes	7~12days	7~12days	¡Ü2days	1~3days	5~7days	non	non	general	undeveloped	1
1418	train	35	ASS	yes	no	no	no	no	no	no	no	winter	no	male	surgical	ass	norma	NA	NA	NA	NA	NA	7~14days	>5days	7~10days	non	yes	7~12days	7~12days	¡Ü2days	4~12days	5~7days	non	1~5days	general	undeveloped	1
1419	validation	68	ASS	no	no	no	no	no	no	no	no	autumn	yes	female	surgical	ass	norma	NA	NA	NA	NA	NA	7~14days	2~3days	7~10days	>0time	yes	7~12days	7~12days	3~9days	4~12days	1day	1~6days	non	general	undeveloped	2
1420	train	62	ASS	no	no	no	no	no	no	yes	no	autumn	yes	male	surgical	ass	death	NA	NA	NA	NA	NA	7~14days	2~3days	7~10days	>0time	no	7~12days	7~12days	3~9days	non	1day	1~6days	non	general	undeveloped	1
1421	validation	85	QDN	no	no	no	no	no	no	no	no	summer	no	male	surgical	qdnz	death	NA	NA	NA	NA	NA	36~64days	¡Ü1days	¡Ü6days	non	yes	>37days	>37days	10~16days	4~12days	>25days	7~14days	non	general	undeveloped	2
1422	train	46	SGZ	no	no	no	no	no	no	no	no	winter	no	male	ICU	lpss	norma	NA	NA	NA	NA	NA	7~14days	¡Ü1days	7~10days	non	yes	7~12days	7~12days	3~9days	non	1day	7~14days	non	general	developed	1
1423	validation	69	SGZ	no	no	no	no	no	no	no	no	spring	no	female	ICU	lpss	norma	NA	NA	NA	NA	NA	7~14days	¡Ü1days	7~10days	non	yes	7~12days	7~12days	3~9days	non	1day	1~6days	1~5days	general	developed	2
1424	train	64	SGZ	no	no	no	no	no	no	no	no	spring	yes	male	surgical	lpss	norma	NA	NA	NA	NA	NA	7~14days	4~5days	7~10days	>0time	yes	7~12days	7~12days	3~9days	non	2~4days	1~6days	non	general	developed	1
1425	validation	50	SGZ	no	no	no	no	no	no	no	no	autumn	no	male	surgical	lpss	norma	NA	NA	NA	NA	NA	>64days	¡Ü1days	7~10days	non	yes	7~12days	7~12days	¡Ü2days	non	8~25days	non	non	general	developed	2
1426	train	72	GZS	no	no	yes	no	no	no	no	no	summer	yes	male	ICU	qdnz	norma	NA	NA	NA	NA	NA	15~36days	4~5days	7~10days	>0time	yes	7~12days	7~12days	¡Ü2days	non	5~7days	non	non	large	undeveloped	1
1427	validation	62	QDN	no	no	yes	no	no	no	no	no	spring	yes	male	surgical	qdnz	death	NA	NA	NA	NA	NA	7~14days	¡Ü1days	7~10days	>0time	yes	4~6days	4~6days	¡Ü2days	non	1day	non	non	general	undeveloped	2
1428	train	51	ASS	no	no	no	no	no	no	no	no	winter	no	female	ICU	ass	norma	NA	NA	NA	NA	NA	7~14days	2~3days	7~10days	non	yes	7~12days	7~12days	3~9days	non	1day	7~14days	non	general	undeveloped	1
1429	train	46	SGZ	no	no	yes	no	no	no	no	no	autumn	yes	male	ICU	lpss	norma	NA	NA	NA	NA	NA	7~14days	¡Ü1days	7~10days	>0time	yes	7~12days	7~12days	¡Ü2days	non	5~7days	non	non	general	developed	1
1430	train	72	SGZ	no	no	no	no	no	no	no	no	summer	no	male	internal	lpss	death	NA	NA	NA	NA	NA	7~14days	¡Ü1days	7~10days	non	yes	7~12days	7~12days	¡Ü2days	non	5~7days	non	non	general	developed	1
1431	train	60	GZS	no	no	yes	no	yes	no	no	no	summer	yes	male	ICU	gys	norma	NA	NA	NA	NA	NA	15~36days	¡Ü1days	7~10days	>0time	yes	7~12days	7~12days	¡Ü2days	non	5~7days	non	non	large	developed	1
1432	train	48	GZS	no	no	no	no	no	no	no	no	summer	yes	female	surgical	trs	norma	NA	NA	NA	NA	NA	15~36days	¡Ü1days	7~10days	>0time	yes	18~37days	18~37days	¡Ü2days	non	>25days	non	non	large	undeveloped	1
1433	train	46	QDN	no	no	no	no	no	no	no	no	spring	no	male	surgical	qdnz	death	NA	NA	NA	NA	NA	7~14days	>5days	7~10days	non	no	7~12days	7~12days	3~9days	4~12days	2~4days	1~6days	non	general	undeveloped	1
1434	validation	79	SGZ	no	no	no	no	no	no	no	no	winter	no	female	internal	lpss	norma	NA	NA	NA	NA	NA	7~14days	¡Ü1days	7~10days	non	yes	7~12days	7~12days	¡Ü2days	1~3days	8~25days	non	non	general	developed	2
1435	validation	84	QDN	no	no	no	no	no	no	no	no	autumn	no	male	surgical	qdnz	norma	NA	NA	NA	NA	NA	15~36days	2~3days	11~36days	non	yes	18~37days	18~37days	10~16days	>12days	5~7days	7~14days	1~5days	general	undeveloped	2
1436	validation	56	QNZLL	no	no	no	no	no	no	no	no	winter	no	male	internal	qnz	death	NA	NA	NA	NA	NA	>64days	>5days	>36days	non	no	>37days	>37days	>16days	non	>25days	7~14days	>5days	general	developed	2
1437	train	60	QNZLL	no	no	no	no	yes	no	no	no	spring	no	female	ICU	qnz	norma	NA	NA	NA	NA	NA	7~14days	¡Ü1days	7~10days	non	no	¡Ü3days	¡Ü3days	¡Ü2days	non	1day	non	non	general	developed	1
1438	train	64	GZS	no	no	yes	no	no	no	no	no	winter	yes	male	ICU	trs	norma	NA	NA	NA	NA	NA	15~36days	4~5days	¡Ü6days	>0time	yes	18~37days	18~37days	3~9days	1~3days	8~25days	7~14days	non	large	undeveloped	1
1439	train	39	GZS	no	no	no	no	yes	no	no	no	spring	no	female	ICU	other	norma	NA	NA	NA	NA	NA	7~14days	¡Ü1days	7~10days	non	no	¡Ü3days	¡Ü3days	¡Ü2days	non	1day	non	non	large	undeveloped	1
1440	train	76	GZS	no	no	yes	no	yes	yes	no	no	winter	no	male	ICU	gys	norma	NA	NA	NA	NA	NA	7~14days	¡Ü1days	7~10days	non	yes	7~12days	7~12days	¡Ü2days	non	8~25days	non	non	large	developed	1
1441	train	91	GZS	no	no	no	no	yes	yes	no	no	autumn	no	male	ICU	zys	norma	NA	NA	NA	NA	NA	7~14days	¡Ü1days	7~10days	non	no	4~6days	4~6days	¡Ü2days	non	5~7days	non	non	large	developed	1
1442	validation	22	GZS	no	no	no	no	no	no	no	no	autumn	yes	female	surgical	lpss	norma	NA	NA	NA	NA	NA	15~36days	¡Ü1days	7~10days	>0time	no	13~17days	13~17days	3~9days	non	8~25days	1~6days	non	large	developed	2
1443	validation	78	QDN	no	no	no	no	no	yes	no	no	autumn	no	male	ICU	qdnz	norma	NA	NA	NA	NA	NA	7~14days	¡Ü1days	7~10days	non	yes	7~12days	7~12days	3~9days	non	2~4days	1~6days	non	general	undeveloped	2
1444	validation	39	ASS	no	no	no	no	no	no	no	no	summer	no	female	ICU	ass	norma	NA	NA	NA	NA	NA	7~14days	¡Ü1days	7~10days	non	yes	7~12days	7~12days	3~9days	non	1day	7~14days	non	general	undeveloped	2
1445	validation	59	GZS	yes	no	yes	yes	yes	no	no	no	summer	yes	male	surgical	trs	norma	NA	NA	NA	NA	NA	15~36days	¡Ü1days	¡Ü6days	>0time	yes	18~37days	18~37days	3~9days	4~12days	8~25days	1~6days	non	large	undeveloped	2
1446	train	39	GZS	no	no	yes	no	no	no	no	no	autumn	yes	female	surgical	lpss	norma	NA	NA	NA	NA	NA	7~14days	2~3days	¡Ü6days	>0time	yes	7~12days	7~12days	¡Ü2days	non	8~25days	non	non	large	developed	1
1447	train	70	ASS	no	no	no	no	no	no	no	no	spring	no	female	internal	ass	norma	NA	NA	NA	NA	NA	15~36days	¡Ü1days	¡Ü6days	non	yes	18~37days	18~37days	¡Ü2days	4~12days	8~25days	non	non	general	undeveloped	1
1448	train	20	GZS	yes	no	yes	no	no	no	no	no	winter	yes	female	ICU	trs	norma	NA	NA	NA	NA	NA	15~36days	¡Ü1days	11~36days	>0time	yes	13~17days	13~17days	3~9days	non	2~4days	7~14days	non	large	undeveloped	1
1449	train	69	SGZ	no	no	no	no	no	no	no	no	spring	no	female	internal	lpss	norma	NA	NA	NA	NA	NA	15~36days	¡Ü1days	7~10days	non	yes	7~12days	7~12days	¡Ü2days	non	8~25days	non	non	general	developed	1
1450	train	49	GZS	no	no	no	no	yes	no	no	no	summer	no	male	ICU	other	norma	NA	NA	NA	NA	NA	7~14days	2~3days	7~10days	non	yes	7~12days	7~12days	¡Ü2days	non	8~25days	non	non	large	undeveloped	1
1451	train	41	GZS	no	no	no	no	no	no	no	no	summer	yes	male	surgical	lpss	norma	NA	NA	NA	NA	NA	15~36days	¡Ü1days	11~36days	>0time	yes	13~17days	13~17days	¡Ü2days	non	8~25days	non	non	large	developed	1
1452	validation	47	QDN	no	no	no	no	no	no	no	no	autumn	no	male	internal	qdnz	norma	NA	NA	NA	NA	NA	7~14days	¡Ü1days	7~10days	non	yes	7~12days	7~12days	3~9days	non	2~4days	7~14days	non	general	undeveloped	2
1453	validation	46	ASS	no	no	yes	no	yes	no	no	no	winter	yes	male	surgical	ass	norma	NA	NA	NA	NA	NA	7~14days	2~3days	7~10days	>0time	yes	7~12days	7~12days	¡Ü2days	non	8~25days	non	non	general	undeveloped	2
1454	train	68	GZS	no	no	no	no	no	no	no	no	summer	no	female	ICU	zys	norma	NA	NA	NA	NA	NA	7~14days	¡Ü1days	7~10days	non	yes	7~12days	7~12days	¡Ü2days	non	5~7days	non	non	large	developed	1
1455	train	64	SKZ	no	no	no	no	no	no	no	no	autumn	yes	male	surgical	lpss	norma	NA	NA	NA	NA	NA	7~14days	¡Ü1days	7~10days	>0time	yes	7~12days	7~12days	3~9days	4~12days	2~4days	7~14days	non	general	developed	1
1456	train	42	ASS	no	no	yes	no	no	no	no	no	autumn	yes	male	surgical	ass	norma	NA	NA	NA	NA	NA	7~14days	4~5days	7~10days	>0time	yes	7~12days	7~12days	3~9days	non	2~4days	1~6days	non	general	undeveloped	1
1457	train	56	ASS	no	no	no	no	no	no	no	no	spring	no	male	surgical	ass	norma	NA	NA	NA	NA	NA	7~14days	4~5days	¡Ü6days	non	yes	7~12days	7~12days	¡Ü2days	1~3days	5~7days	1~6days	non	general	undeveloped	1
1458	train	39	SKZ	no	no	no	no	no	no	yes	no	autumn	yes	male	surgical	lpss	death	NA	NA	NA	NA	NA	7~14days	¡Ü1days	7~10days	>0time	yes	7~12days	7~12days	¡Ü2days	4~12days	8~25days	non	non	general	developed	1
1459	train	21	SGZ	no	no	no	no	no	no	no	no	autumn	yes	male	surgical	lpss	norma	NA	NA	NA	NA	NA	7~14days	¡Ü1days	¡Ü6days	>0time	yes	7~12days	7~12days	3~9days	non	5~7days	1~6days	non	general	developed	1
1460	validation	86	GZS	no	no	no	no	yes	no	no	no	spring	yes	female	ICU	gys	norma	NA	NA	NA	NA	NA	7~14days	¡Ü1days	7~10days	>0time	yes	¡Ü3days	¡Ü3days	¡Ü2days	non	1day	non	non	large	developed	2
1461	train	65	SGZ	no	no	no	no	no	no	no	no	spring	no	male	surgical	lpss	norma	NA	NA	NA	NA	NA	7~14days	2~3days	¡Ü6days	non	yes	7~12days	7~12days	3~9days	non	1day	7~14days	non	general	developed	1
1462	train	34	GZS	no	no	yes	no	no	no	yes	no	autumn	yes	male	ICU	qnz	norma	NA	NA	NA	NA	NA	7~14days	2~3days	7~10days	>0time	yes	4~6days	4~6days	¡Ü2days	non	2~4days	non	non	large	developed	1
1463	train	65	ASS	no	no	no	no	no	no	yes	no	winter	yes	female	surgical	ass	norma	NA	NA	NA	NA	NA	7~14days	>5days	7~10days	>0time	yes	7~12days	7~12days	¡Ü2days	non	8~25days	non	non	general	undeveloped	1
1464	train	49	GZS	no	no	yes	yes	no	no	no	no	spring	no	female	ICU	zys	norma	NA	NA	NA	NA	NA	7~14days	2~3days	¡Ü6days	non	yes	7~12days	7~12days	3~9days	non	1day	1~6days	non	large	developed	1
1465	train	55	ASS	yes	no	no	no	no	no	yes	no	summer	yes	female	internal	ass	norma	NA	NA	NA	NA	NA	7~14days	4~5days	¡Ü6days	>0time	yes	7~12days	7~12days	3~9days	non	1day	7~14days	non	general	undeveloped	1
1466	train	53	ASS	no	no	yes	no	no	no	no	no	winter	no	female	surgical	ass	norma	NA	NA	NA	NA	NA	7~14days	2~3days	¡Ü6days	non	yes	7~12days	7~12days	3~9days	non	5~7days	1~6days	non	general	undeveloped	1
1467	train	80	QDN	no	no	no	no	no	no	no	no	winter	no	female	ICU	qdnz	norma	NA	NA	NA	NA	NA	7~14days	2~3days	7~10days	non	yes	7~12days	7~12days	3~9days	non	5~7days	1~6days	non	general	undeveloped	1
1468	train	50	ASS	no	no	no	no	no	no	no	no	summer	yes	female	surgical	ass	norma	NA	NA	NA	NA	NA	7~14days	>5days	7~10days	>0time	yes	7~12days	7~12days	3~9days	non	1day	7~14days	non	general	undeveloped	1
1469	validation	75	SGZ	no	no	no	no	no	no	no	no	spring	yes	male	ICU	lpss	norma	NA	NA	NA	NA	NA	7~14days	¡Ü1days	7~10days	>0time	yes	7~12days	7~12days	3~9days	1~3days	5~7days	1~6days	non	general	developed	2
1470	train	79	QDN	no	no	no	no	no	no	no	no	spring	no	female	ICU	qdnz	norma	NA	NA	NA	NA	NA	7~14days	2~3days	7~10days	non	yes	7~12days	7~12days	3~9days	1~3days	2~4days	1~6days	1~5days	general	undeveloped	1
1471	train	77	GZS	yes	no	no	yes	yes	no	no	no	autumn	yes	female	ICU	gys	norma	NA	NA	NA	NA	NA	7~14days	¡Ü1days	7~10days	>0time	yes	7~12days	7~12days	¡Ü2days	non	5~7days	non	non	large	developed	1
1472	validation	46	GZS	yes	no	no	no	yes	no	no	no	winter	no	female	ICU	bjs	norma	NA	NA	NA	NA	NA	7~14days	>5days	7~10days	non	yes	7~12days	7~12days	3~9days	4~12days	1day	7~14days	non	large	undeveloped	2
1473	validation	62	QDN	no	no	no	no	no	yes	no	no	winter	no	male	internal	qdnz	norma	NA	NA	NA	NA	NA	7~14days	¡Ü1days	11~36days	non	no	7~12days	7~12days	¡Ü2days	non	8~25days	non	non	general	undeveloped	2
1474	train	85	QDN	no	no	no	no	no	no	no	no	winter	no	male	internal	qdnz	norma	NA	NA	NA	NA	NA	7~14days	¡Ü1days	7~10days	non	no	7~12days	7~12days	10~16days	4~12days	1day	1~6days	>5days	general	undeveloped	1
1475	validation	67	GZS	no	no	yes	no	no	no	no	no	autumn	no	female	surgical	qnz	norma	NA	NA	NA	NA	NA	7~14days	¡Ü1days	7~10days	non	yes	7~12days	7~12days	¡Ü2days	non	8~25days	non	non	large	developed	2
1476	train	67	ASS	no	no	yes	no	no	no	yes	no	spring	yes	female	surgical	ass	norma	NA	NA	NA	NA	NA	7~14days	¡Ü1days	7~10days	>0time	yes	7~12days	7~12days	3~9days	4~12days	2~4days	1~6days	non	general	undeveloped	1
1477	train	41	SGZ	no	no	no	no	no	no	no	no	summer	no	male	ICU	lpss	norma	NA	NA	NA	NA	NA	7~14days	¡Ü1days	7~10days	non	yes	7~12days	7~12days	¡Ü2days	non	8~25days	non	non	general	developed	1
1478	validation	53	ASS	no	no	yes	no	yes	no	no	no	spring	yes	male	surgical	ass	death	NA	NA	NA	NA	NA	7~14days	>5days	7~10days	>0time	no	7~12days	7~12days	3~9days	non	1day	7~14days	non	general	undeveloped	2
1479	validation	79	QDN	no	no	no	no	no	no	no	no	spring	yes	male	surgical	qdnz	norma	NA	NA	NA	NA	NA	7~14days	2~3days	7~10days	>0time	yes	7~12days	7~12days	10~16days	4~12days	1day	1~6days	>5days	general	undeveloped	2
1480	validation	78	ASS	yes	no	no	no	yes	no	no	no	summer	yes	female	internal	ass	norma	NA	NA	NA	NA	NA	7~14days	4~5days	7~10days	>0time	yes	7~12days	7~12days	3~9days	4~12days	2~4days	7~14days	non	general	undeveloped	2
1481	train	65	QNZLL	no	no	no	no	no	no	no	no	spring	no	female	ICU	qnz	norma	NA	NA	NA	NA	NA	7~14days	¡Ü1days	7~10days	non	no	¡Ü3days	¡Ü3days	¡Ü2days	non	1day	non	non	general	developed	1
1482	validation	60	GZS	no	no	yes	no	no	no	yes	no	winter	yes	female	ICU	bjs	norma	NA	NA	NA	NA	NA	7~14days	>5days	¡Ü6days	>0time	yes	4~6days	4~6days	¡Ü2days	non	2~4days	non	non	large	undeveloped	2
1483	validation	53	GZS	no	no	no	no	no	no	no	no	summer	no	male	ICU	qnz	norma	NA	NA	NA	NA	NA	7~14days	>5days	7~10days	non	yes	7~12days	7~12days	3~9days	4~12days	1day	7~14days	1~5days	large	developed	2
1484	validation	65	GZS	no	no	yes	no	no	no	yes	no	spring	no	male	ICU	qnz	norma	NA	NA	NA	NA	NA	7~14days	>5days	7~10days	non	yes	7~12days	7~12days	¡Ü2days	non	8~25days	non	non	large	developed	2
1485	train	31	GZS	no	no	no	no	no	no	no	no	spring	yes	male	surgical	bjs	norma	NA	NA	NA	NA	NA	>64days	>5days	7~10days	>0time	yes	7~12days	7~12days	¡Ü2days	4~12days	5~7days	1~6days	non	large	undeveloped	1
1486	train	61	ASS	no	no	no	no	no	no	no	no	spring	no	female	ICU	ass	norma	NA	NA	NA	NA	NA	7~14days	¡Ü1days	7~10days	non	yes	¡Ü3days	¡Ü3days	¡Ü2days	non	2~4days	non	non	general	undeveloped	1
1487	train	81	ASS	no	no	yes	no	yes	no	no	no	winter	yes	male	surgical	ass	norma	NA	NA	NA	NA	NA	7~14days	4~5days	7~10days	>0time	yes	7~12days	7~12days	3~9days	1~3days	2~4days	1~6days	non	general	undeveloped	1
1488	train	73	SGZ	no	no	no	no	no	no	yes	no	autumn	no	male	ICU	lpss	norma	NA	NA	NA	NA	NA	7~14days	¡Ü1days	7~10days	non	yes	7~12days	7~12days	3~9days	non	1day	7~14days	non	general	developed	1
1489	train	75	SGZ	no	no	no	yes	no	no	no	no	winter	yes	female	surgical	lpss	norma	NA	NA	NA	NA	NA	15~36days	¡Ü1days	7~10days	>0time	yes	7~12days	7~12days	3~9days	non	5~7days	1~6days	non	general	developed	1
1490	train	53	QDN	no	no	yes	no	no	no	no	no	summer	yes	female	surgical	qdnz	norma	NA	NA	NA	NA	NA	7~14days	¡Ü1days	11~36days	>0time	yes	4~6days	4~6days	¡Ü2days	non	1day	non	non	general	undeveloped	1
1491	train	30	ASS	no	no	no	no	no	no	no	no	winter	no	male	ICU	ass	norma	NA	NA	NA	NA	NA	7~14days	2~3days	7~10days	non	no	7~12days	7~12days	10~16days	4~12days	1day	7~14days	non	general	undeveloped	1
1492	train	40	GZS	no	no	yes	no	no	no	no	no	summer	yes	male	surgical	gys	norma	NA	NA	NA	NA	NA	36~64days	>5days	7~10days	>0time	yes	18~37days	18~37days	>16days	>12days	8~25days	>14days	non	large	developed	1
1493	validation	72	GZS	no	no	no	no	yes	no	no	no	autumn	no	female	ICU	qxnz	norma	NA	NA	NA	NA	NA	7~14days	¡Ü1days	7~10days	non	yes	7~12days	7~12days	¡Ü2days	4~12days	8~25days	non	non	large	developed	2
1494	train	58	GZS	no	no	no	no	no	no	no	no	autumn	no	male	ICU	other	norma	NA	NA	NA	NA	NA	7~14days	2~3days	7~10days	non	yes	7~12days	7~12days	¡Ü2days	non	8~25days	1~6days	non	large	undeveloped	1
1495	validation	26	QDN	no	no	no	no	no	no	no	no	spring	yes	female	surgical	qdnz	norma	NA	NA	NA	NA	NA	7~14days	4~5days	11~36days	>0time	yes	7~12days	7~12days	3~9days	1~3days	2~4days	7~14days	non	general	undeveloped	2
1496	validation	81	QNZLL	no	no	no	no	no	no	no	no	spring	no	female	ICU	qnz	norma	NA	NA	NA	NA	NA	7~14days	¡Ü1days	7~10days	non	no	¡Ü3days	¡Ü3days	¡Ü2days	non	1day	non	non	general	developed	2
1497	train	32	QDN	no	no	no	no	no	no	yes	no	winter	no	male	surgical	qdnz	norma	NA	NA	NA	NA	NA	7~14days	>5days	¡Ü6days	non	no	¡Ü3days	¡Ü3days	¡Ü2days	non	2~4days	non	non	general	undeveloped	1
1498	train	30	GZS	no	no	no	no	no	no	no	no	summer	yes	female	surgical	trs	norma	NA	NA	NA	NA	NA	15~36days	¡Ü1days	7~10days	>0time	yes	7~12days	7~12days	¡Ü2days	non	5~7days	non	non	large	undeveloped	1
1499	train	75	GZS	no	no	no	yes	no	no	no	no	summer	yes	male	surgical	trs	norma	NA	NA	NA	NA	NA	15~36days	2~3days	¡Ü6days	>0time	no	7~12days	7~12days	3~9days	non	2~4days	1~6days	non	large	undeveloped	1
1500	validation	30	SKZ	no	no	yes	no	no	no	yes	no	autumn	yes	female	surgical	lpss	norma	NA	NA	NA	NA	NA	7~14days	2~3days	¡Ü6days	>0time	no	7~12days	7~12days	¡Ü2days	4~12days	8~25days	non	non	general	developed	2
1501	train	83	QDN	no	no	no	no	no	no	no	no	summer	no	female	ICU	qdnz	death	NA	NA	NA	NA	NA	7~14days	¡Ü1days	11~36days	non	yes	¡Ü3days	¡Ü3days	¡Ü2days	non	1day	non	non	general	undeveloped	1
1502	validation	68	SKZ	no	no	no	no	yes	no	no	no	autumn	yes	male	internal	lpss	norma	NA	NA	NA	NA	NA	7~14days	¡Ü1days	7~10days	>0time	yes	7~12days	7~12days	¡Ü2days	4~12days	8~25days	non	non	general	developed	2
1503	validation	86	ASS	no	no	no	no	no	no	no	no	summer	yes	male	surgical	ass	norma	NA	NA	NA	NA	NA	7~14days	¡Ü1days	7~10days	>0time	yes	7~12days	7~12days	10~16days	non	1day	7~14days	non	general	undeveloped	2
1504	validation	58	GZS	no	no	yes	no	yes	no	no	no	spring	no	male	ICU	zys	norma	NA	NA	NA	NA	NA	7~14days	>5days	7~10days	non	yes	7~12days	7~12days	3~9days	4~12days	2~4days	1~6days	non	large	developed	2
1505	train	60	GZS	yes	no	yes	no	no	yes	no	no	winter	no	male	ICU	gys	norma	NA	NA	NA	NA	NA	7~14days	¡Ü1days	7~10days	non	yes	7~12days	7~12days	¡Ü2days	4~12days	5~7days	non	non	large	developed	1
1506	train	45	GZS	yes	no	yes	no	no	no	no	no	summer	no	male	ICU	zys	norma	NA	NA	NA	NA	NA	7~14days	¡Ü1days	7~10days	non	yes	7~12days	7~12days	¡Ü2days	non	5~7days	non	non	large	developed	1
1507	train	62	GZS	no	no	no	no	yes	no	no	no	autumn	yes	female	surgical	bjs	norma	NA	NA	NA	NA	NA	7~14days	4~5days	¡Ü6days	>0time	yes	4~6days	4~6days	¡Ü2days	non	2~4days	non	non	large	undeveloped	1
1508	validation	26	QDN	no	no	no	no	no	no	no	no	autumn	yes	female	surgical	qdnz	norma	NA	NA	NA	NA	NA	15~36days	¡Ü1days	11~36days	>0time	no	13~17days	13~17days	10~16days	1~3days	1day	7~14days	non	general	undeveloped	2
1509	train	40	QDN	no	no	no	no	no	no	no	no	winter	no	male	internal	qdnz	norma	NA	NA	NA	NA	NA	7~14days	4~5days	11~36days	non	yes	7~12days	7~12days	10~16days	4~12days	2~4days	7~14days	non	general	undeveloped	1
1510	train	86	GZS	yes	no	yes	no	yes	no	yes	yes	autumn	no	male	ICU	zys	norma	NA	NA	NA	NA	NA	7~14days	4~5days	7~10days	non	yes	7~12days	7~12days	¡Ü2days	1~3days	8~25days	non	non	large	developed	1
1511	train	85	GZS	no	no	yes	no	yes	no	no	no	autumn	yes	male	ICU	gys	norma	NA	NA	NA	NA	NA	15~36days	2~3days	7~10days	>0time	yes	7~12days	7~12days	¡Ü2days	non	5~7days	non	non	large	developed	1
1512	train	68	GZS	yes	no	no	no	yes	no	no	no	winter	yes	male	ICU	gys	death	NA	NA	NA	NA	NA	15~36days	4~5days	11~36days	>0time	yes	13~17days	13~17days	3~9days	1~3days	5~7days	7~14days	non	large	developed	1
1513	train	30	ASS	no	no	yes	no	no	no	no	no	winter	yes	female	surgical	ass	norma	NA	NA	NA	NA	NA	7~14days	2~3days	7~10days	>0time	yes	7~12days	7~12days	¡Ü2days	non	8~25days	non	non	general	undeveloped	1
1514	train	90	GZS	no	no	no	no	yes	yes	no	no	winter	yes	male	ICU	gys	norma	NA	NA	NA	NA	NA	7~14days	¡Ü1days	7~10days	>0time	yes	7~12days	7~12days	¡Ü2days	4~12days	8~25days	non	non	large	developed	1
1515	train	78	ASS	no	no	no	no	no	no	no	no	summer	yes	male	surgical	ass	norma	NA	NA	NA	NA	NA	7~14days	>5days	7~10days	>0time	yes	7~12days	7~12days	¡Ü2days	non	8~25days	non	non	general	undeveloped	1
1516	validation	73	ASS	no	no	yes	no	no	no	yes	no	summer	no	male	internal	ass	norma	NA	NA	NA	NA	NA	7~14days	4~5days	7~10days	non	yes	7~12days	7~12days	3~9days	non	5~7days	1~6days	non	general	undeveloped	2
1517	train	86	QDN	no	no	no	no	no	no	no	yes	summer	no	male	internal	qdnz	norma	NA	NA	NA	NA	NA	7~14days	¡Ü1days	11~36days	non	no	¡Ü3days	¡Ü3days	¡Ü2days	non	1day	non	non	general	undeveloped	1
1518	validation	20	ASS	no	no	yes	no	no	no	no	no	winter	yes	female	ICU	ass	norma	NA	NA	NA	NA	NA	7~14days	>5days	7~10days	>0time	yes	7~12days	7~12days	¡Ü2days	non	5~7days	non	non	general	undeveloped	2
1519	validation	53	SGZ	no	no	no	no	no	no	no	no	autumn	yes	female	ICU	lpss	norma	NA	NA	NA	NA	NA	7~14days	¡Ü1days	7~10days	>0time	yes	7~12days	7~12days	10~16days	4~12days	1day	1~6days	1~5days	general	developed	2
1520	train	57	SGZ	no	no	no	no	no	no	no	no	autumn	no	male	ICU	lpss	norma	NA	NA	NA	NA	NA	7~14days	¡Ü1days	7~10days	non	yes	7~12days	7~12days	3~9days	non	2~4days	1~6days	non	general	developed	1
1521	validation	65	ASS	yes	no	yes	no	yes	no	no	no	winter	yes	female	ICU	ass	norma	NA	NA	NA	NA	NA	7~14days	2~3days	7~10days	>0time	yes	7~12days	7~12days	3~9days	1~3days	2~4days	7~14days	non	general	undeveloped	2
1522	train	32	GZS	no	no	no	yes	no	no	no	yes	summer	yes	male	ICU	gys	norma	NA	NA	NA	NA	NA	15~36days	2~3days	7~10days	>0time	yes	13~17days	13~17days	3~9days	non	2~4days	7~14days	non	large	developed	1
1523	train	44	GZS	no	no	yes	no	no	no	yes	no	summer	yes	male	ICU	other	norma	NA	NA	NA	NA	NA	15~36days	2~3days	11~36days	>0time	yes	18~37days	18~37days	>16days	>12days	2~4days	>14days	non	large	undeveloped	1
1524	train	40	GZS	no	no	no	no	no	no	no	no	summer	no	male	ICU	ass	norma	NA	NA	NA	NA	NA	7~14days	4~5days	¡Ü6days	non	yes	7~12days	7~12days	3~9days	non	1day	7~14days	non	large	undeveloped	1
1525	validation	41	SKZ	no	no	no	no	yes	no	no	no	summer	no	female	internal	lpss	norma	NA	NA	NA	NA	NA	15~36days	¡Ü1days	11~36days	non	yes	7~12days	7~12days	¡Ü2days	4~12days	8~25days	non	non	general	developed	2
1526	train	62	GZS	no	no	yes	no	yes	no	no	no	spring	no	male	surgical	bjs	norma	NA	NA	NA	NA	NA	7~14days	¡Ü1days	¡Ü6days	non	yes	4~6days	4~6days	¡Ü2days	non	2~4days	non	non	large	undeveloped	1
1527	validation	50	GZS	no	no	yes	no	yes	no	no	no	spring	no	female	internal	gys	norma	NA	NA	NA	NA	NA	15~36days	4~5days	11~36days	non	yes	7~12days	7~12days	¡Ü2days	non	5~7days	non	non	large	developed	2
1528	validation	80	SKZ	no	no	no	no	no	no	no	no	autumn	no	male	ICU	lpss	death	NA	NA	NA	NA	NA	7~14days	2~3days	11~36days	non	yes	7~12days	7~12days	¡Ü2days	non	5~7days	non	non	general	developed	2
1529	validation	60	SKZ	no	no	no	no	yes	no	no	no	spring	no	female	ICU	lpss	norma	NA	NA	NA	NA	NA	7~14days	4~5days	11~36days	non	yes	7~12days	7~12days	3~9days	non	5~7days	1~6days	non	general	developed	2
1530	train	52	GZS	no	no	yes	no	no	no	yes	no	winter	yes	male	ICU	other	norma	NA	NA	NA	NA	NA	7~14days	¡Ü1days	11~36days	>0time	yes	7~12days	7~12days	¡Ü2days	4~12days	8~25days	non	non	large	undeveloped	1
1531	validation	69	GZS	no	no	yes	no	yes	no	no	no	winter	yes	male	ICU	gys	norma	NA	NA	NA	NA	NA	7~14days	>5days	11~36days	>0time	yes	7~12days	7~12days	¡Ü2days	non	8~25days	non	non	large	developed	2
1532	validation	72	GZS	yes	no	yes	no	yes	no	no	yes	winter	no	female	surgical	trs	norma	NA	NA	NA	NA	NA	15~36days	¡Ü1days	7~10days	non	yes	13~17days	13~17days	¡Ü2days	non	8~25days	non	non	large	undeveloped	2
1533	train	57	GZS	no	no	yes	no	no	no	yes	no	spring	yes	male	surgical	gys	norma	NA	NA	NA	NA	NA	7~14days	>5days	¡Ü6days	>0time	yes	7~12days	7~12days	¡Ü2days	1~3days	8~25days	non	non	large	developed	1
1534	train	71	QDN	no	no	no	no	no	yes	no	no	autumn	no	male	internal	qdnz	norma	NA	NA	NA	NA	NA	7~14days	¡Ü1days	11~36days	non	no	13~17days	13~17days	3~9days	4~12days	2~4days	7~14days	non	general	undeveloped	1
1535	validation	37	GZS	no	no	yes	no	no	no	no	no	spring	no	male	surgical	bjs	norma	NA	NA	NA	NA	NA	7~14days	2~3days	7~10days	non	yes	4~6days	4~6days	3~9days	non	2~4days	1~6days	non	large	undeveloped	2
1536	validation	35	SGZ	no	no	no	no	no	no	no	no	winter	no	male	surgical	lpss	norma	NA	NA	NA	NA	NA	7~14days	¡Ü1days	11~36days	non	yes	7~12days	7~12days	10~16days	non	1day	7~14days	non	general	developed	2
1537	train	22	QDN	no	no	no	no	no	no	no	no	winter	no	female	ICU	qdnz	norma	NA	NA	NA	NA	NA	15~36days	>5days	11~36days	non	yes	18~37days	18~37days	>16days	>12days	1day	1~6days	>5days	general	undeveloped	1
1538	train	79	ASS	no	no	no	no	no	no	no	no	winter	no	male	internal	ass	norma	NA	NA	NA	NA	NA	15~36days	¡Ü1days	7~10days	non	yes	18~37days	18~37days	3~9days	4~12days	8~25days	7~14days	non	general	undeveloped	1
1539	train	72	SGZ	no	no	no	no	no	no	no	no	winter	yes	male	surgical	lpss	norma	NA	NA	NA	NA	NA	7~14days	2~3days	7~10days	>0time	yes	7~12days	7~12days	3~9days	4~12days	5~7days	1~6days	non	general	developed	1
1540	train	60	QDN	no	no	no	no	no	no	no	no	winter	no	female	internal	qdnz	norma	NA	NA	NA	NA	NA	7~14days	¡Ü1days	11~36days	non	no	7~12days	7~12days	¡Ü2days	non	8~25days	non	non	general	undeveloped	1
1541	validation	79	QDN	no	no	no	no	no	no	no	no	winter	yes	female	surgical	qdnz	norma	NA	NA	NA	NA	NA	7~14days	2~3days	11~36days	>0time	yes	7~12days	7~12days	10~16days	4~12days	1day	1~6days	>5days	general	undeveloped	2
1542	validation	75	GZS	no	no	yes	no	no	no	no	no	summer	no	male	internal	lpss	norma	NA	NA	NA	NA	NA	15~36days	>5days	11~36days	non	yes	13~17days	13~17days	10~16days	4~12days	5~7days	7~14days	1~5days	large	developed	2
1543	validation	57	GZS	no	no	yes	no	no	no	no	no	winter	yes	female	internal	qdnz	norma	NA	NA	NA	NA	NA	15~36days	¡Ü1days	11~36days	>0time	yes	13~17days	13~17days	3~9days	4~12days	2~4days	7~14days	non	large	undeveloped	2
1544	train	68	SGZ	no	no	no	no	no	no	no	no	summer	no	male	internal	lpss	norma	NA	NA	NA	NA	NA	7~14days	¡Ü1days	11~36days	non	yes	7~12days	7~12days	10~16days	4~12days	2~4days	7~14days	non	general	developed	1
1545	train	29	GZS	no	no	no	no	no	no	no	yes	autumn	yes	female	ICU	zys	norma	NA	NA	NA	NA	NA	7~14days	2~3days	11~36days	>0time	yes	7~12days	7~12days	3~9days	non	1day	7~14days	non	large	developed	1
1546	train	21	ASS	no	no	no	no	no	no	yes	no	autumn	yes	male	surgical	ass	norma	NA	NA	NA	NA	NA	7~14days	>5days	11~36days	>0time	no	7~12days	7~12days	10~16days	non	1day	7~14days	non	general	undeveloped	1
1547	train	70	ASS	no	no	yes	no	yes	no	no	no	autumn	no	female	surgical	ass	norma	NA	NA	NA	NA	NA	7~14days	>5days	11~36days	non	yes	7~12days	7~12days	3~9days	4~12days	5~7days	1~6days	non	general	undeveloped	1
1548	train	38	SGZ	no	no	no	no	no	no	no	no	spring	yes	male	ICU	lpss	norma	NA	NA	NA	NA	NA	7~14days	¡Ü1days	11~36days	>0time	yes	7~12days	7~12days	10~16days	non	1day	7~14days	non	general	developed	1
1549	train	56	QDN	yes	no	no	no	no	no	no	yes	summer	no	male	internal	qdnz	norma	NA	NA	NA	NA	NA	7~14days	¡Ü1days	11~36days	non	yes	¡Ü3days	¡Ü3days	¡Ü2days	non	1day	non	non	general	undeveloped	1
1550	train	75	SGZ	no	no	no	no	no	no	no	no	spring	no	male	internal	lpss	norma	NA	NA	NA	NA	NA	36~64days	4~5days	¡Ü6days	non	yes	18~37days	18~37days	>16days	>12days	8~25days	1~6days	>5days	general	developed	1
1551	validation	83	GZS	no	no	yes	no	yes	yes	no	no	autumn	no	female	ICU	trs	norma	NA	NA	NA	NA	NA	7~14days	¡Ü1days	11~36days	non	yes	13~17days	13~17days	3~9days	non	5~7days	1~6days	non	large	undeveloped	2
1552	validation	35	GZS	no	no	no	no	no	no	yes	no	spring	no	male	surgical	bjs	norma	NA	NA	NA	NA	NA	7~14days	¡Ü1days	¡Ü6days	non	yes	7~12days	7~12days	¡Ü2days	4~12days	8~25days	non	non	large	undeveloped	2
1553	validation	24	GZS	no	no	yes	no	no	no	no	no	autumn	yes	male	ICU	ass	norma	NA	NA	NA	NA	NA	7~14days	¡Ü1days	11~36days	>0time	yes	7~12days	7~12days	¡Ü2days	non	8~25days	non	non	large	undeveloped	2
1554	train	68	GZS	no	no	yes	no	no	no	no	no	winter	yes	female	surgical	gys	norma	NA	NA	NA	NA	NA	7~14days	¡Ü1days	11~36days	>0time	yes	13~17days	13~17days	¡Ü2days	4~12days	8~25days	non	non	large	developed	1
1555	train	88	GZS	no	no	yes	no	yes	no	no	no	autumn	no	female	surgical	gys	norma	NA	NA	NA	NA	NA	36~64days	¡Ü1days	11~36days	non	yes	>37days	>37days	¡Ü2days	non	>25days	non	non	large	developed	1
1556	train	71	GZS	no	no	no	no	no	no	no	no	winter	yes	male	surgical	gys	norma	NA	NA	NA	NA	NA	15~36days	¡Ü1days	11~36days	>0time	yes	13~17days	13~17days	3~9days	4~12days	5~7days	1~6days	1~5days	large	developed	1
1557	validation	70	QDN	no	no	no	no	no	yes	no	no	autumn	no	male	internal	qdnz	norma	NA	NA	NA	NA	NA	15~36days	¡Ü1days	11~36days	non	yes	7~12days	7~12days	¡Ü2days	non	8~25days	non	non	general	undeveloped	2
1558	validation	73	ASS	no	no	no	no	no	no	no	no	spring	no	female	ICU	ass	norma	NA	NA	NA	NA	NA	7~14days	4~5days	11~36days	non	no	7~12days	7~12days	10~16days	4~12days	1day	7~14days	non	general	undeveloped	2
1559	train	66	QDN	no	no	no	no	no	yes	no	no	winter	no	male	internal	qdnz	norma	NA	NA	NA	NA	NA	15~36days	2~3days	11~36days	non	yes	13~17days	13~17days	¡Ü2days	4~12days	8~25days	1~6days	non	general	undeveloped	1
1560	validation	42	GZS	no	no	no	no	no	no	no	no	winter	yes	female	surgical	qnz	death	NA	NA	NA	NA	NA	15~36days	¡Ü1days	11~36days	>0time	no	13~17days	13~17days	10~16days	non	1day	7~14days	non	large	developed	2
1561	train	73	SKZ	no	no	no	no	no	no	no	no	spring	yes	female	surgical	lpss	norma	NA	NA	NA	NA	NA	7~14days	2~3days	11~36days	>0time	no	7~12days	7~12days	¡Ü2days	non	8~25days	non	non	general	developed	1
1562	train	76	ASS	no	no	yes	no	yes	yes	no	no	winter	yes	male	ICU	ass	norma	NA	NA	NA	NA	NA	7~14days	2~3days	11~36days	>0time	yes	7~12days	7~12days	10~16days	non	1day	7~14days	non	general	undeveloped	1
1563	validation	79	GZS	yes	no	yes	no	yes	no	no	no	winter	no	female	ICU	zys	norma	NA	NA	NA	NA	NA	7~14days	4~5days	11~36days	non	yes	7~12days	7~12days	3~9days	4~12days	5~7days	1~6days	non	large	developed	2
1564	validation	31	GZS	no	no	no	no	no	no	no	no	summer	yes	female	ICU	other	norma	NA	NA	NA	NA	NA	15~36days	¡Ü1days	11~36days	>0time	yes	13~17days	13~17days	¡Ü2days	4~12days	8~25days	non	non	large	undeveloped	2
1565	train	63	GZS	no	no	yes	no	no	no	no	no	autumn	no	female	ICU	bjs	norma	NA	NA	NA	NA	NA	7~14days	¡Ü1days	¡Ü6days	non	yes	7~12days	7~12days	¡Ü2days	non	8~25days	non	non	large	undeveloped	1
1566	validation	63	GZS	yes	no	yes	no	no	no	no	no	summer	no	female	ICU	gys	norma	NA	NA	NA	NA	NA	7~14days	2~3days	11~36days	non	yes	7~12days	7~12days	¡Ü2days	non	8~25days	non	non	large	developed	2
1567	train	80	QNZLL	no	no	no	no	yes	no	no	no	spring	no	male	ICU	qnz	norma	NA	NA	NA	NA	NA	7~14days	¡Ü1days	11~36days	non	no	7~12days	7~12days	¡Ü2days	non	8~25days	non	non	general	developed	1
1568	train	62	QNZLL	no	no	no	no	no	no	yes	no	spring	no	male	ICU	qnz	norma	NA	NA	NA	NA	NA	7~14days	4~5days	11~36days	non	no	7~12days	7~12days	¡Ü2days	non	8~25days	non	non	general	developed	1
1569	validation	53	GZS	no	no	yes	no	yes	no	no	no	autumn	yes	male	ICU	qnz	norma	NA	NA	NA	NA	NA	7~14days	¡Ü1days	11~36days	>0time	yes	13~17days	13~17days	3~9days	4~12days	5~7days	1~6days	non	large	developed	2
1570	validation	51	GZS	no	no	yes	no	no	no	no	no	spring	yes	male	surgical	ass	norma	NA	NA	NA	NA	NA	7~14days	>5days	11~36days	>0time	yes	13~17days	13~17days	3~9days	4~12days	8~25days	1~6days	non	large	undeveloped	2
1571	train	48	SGZ	no	no	no	no	no	no	no	no	winter	no	female	ICU	lpss	norma	NA	NA	NA	NA	NA	15~36days	¡Ü1days	11~36days	non	yes	18~37days	18~37days	>16days	non	1day	>14days	non	general	developed	1
1572	train	73	ASS	no	no	yes	no	yes	no	no	no	winter	no	male	ICU	ass	norma	NA	NA	NA	NA	NA	7~14days	2~3days	11~36days	non	yes	13~17days	13~17days	3~9days	>12days	5~7days	7~14days	non	general	undeveloped	1
1573	train	40	GZS	no	no	no	no	no	no	no	no	winter	no	male	ICU	zys	norma	NA	NA	NA	NA	NA	7~14days	¡Ü1days	11~36days	non	yes	7~12days	7~12days	¡Ü2days	non	8~25days	non	non	large	developed	1
1574	train	76	GZS	no	no	yes	no	yes	no	no	no	spring	no	female	ICU	trs	norma	NA	NA	NA	NA	NA	7~14days	¡Ü1days	11~36days	non	yes	13~17days	13~17days	¡Ü2days	4~12days	8~25days	non	non	large	undeveloped	1
1575	train	62	GZS	no	no	yes	yes	no	no	no	no	spring	yes	female	ICU	gys	norma	NA	NA	NA	NA	NA	36~64days	>5days	¡Ü6days	>0time	yes	>37days	>37days	3~9days	1~3days	>25days	7~14days	non	large	developed	1
1576	train	69	GZS	no	no	yes	no	no	no	no	no	autumn	yes	male	internal	qdnz	norma	NA	NA	NA	NA	NA	15~36days	2~3days	11~36days	>0time	yes	18~37days	18~37days	¡Ü2days	4~12days	8~25days	non	non	large	undeveloped	1
1577	train	48	ASS	no	no	no	no	no	no	no	no	spring	no	female	internal	ass	norma	NA	NA	NA	NA	NA	7~14days	>5days	11~36days	non	yes	13~17days	13~17days	3~9days	4~12days	5~7days	1~6days	non	general	undeveloped	1
1578	train	46	SKZ	no	no	no	no	no	no	no	no	spring	yes	male	surgical	lpss	norma	NA	NA	NA	NA	NA	7~14days	¡Ü1days	7~10days	>0time	yes	¡Ü3days	¡Ü3days	¡Ü2days	non	2~4days	non	non	general	developed	1
1579	train	68	QDN	no	no	yes	no	no	no	no	no	spring	yes	female	surgical	qdnz	norma	NA	NA	NA	NA	NA	7~14days	¡Ü1days	11~36days	>0time	yes	4~6days	4~6days	¡Ü2days	non	1day	non	non	general	undeveloped	1
1580	validation	68	ASS	no	no	no	no	no	no	no	no	spring	yes	female	surgical	ass	norma	NA	NA	NA	NA	NA	7~14days	>5days	11~36days	>0time	yes	13~17days	13~17days	10~16days	4~12days	2~4days	7~14days	non	general	undeveloped	2
1581	train	25	GZS	no	no	no	no	no	no	no	no	summer	no	female	ICU	bjs	norma	NA	NA	NA	NA	NA	7~14days	¡Ü1days	11~36days	non	yes	7~12days	7~12days	¡Ü2days	non	8~25days	non	non	large	undeveloped	1
1582	train	73	ASS	no	no	no	no	no	no	no	no	spring	no	female	ICU	ass	norma	NA	NA	NA	NA	NA	7~14days	>5days	11~36days	non	yes	13~17days	13~17days	10~16days	4~12days	1day	7~14days	non	general	undeveloped	1
1583	train	43	GZS	no	no	no	no	no	no	no	no	summer	yes	female	surgical	qnz	norma	NA	NA	NA	NA	NA	15~36days	¡Ü1days	11~36days	>0time	no	13~17days	13~17days	¡Ü2days	non	8~25days	non	non	large	developed	1
1584	train	76	ASS	no	no	yes	no	no	no	no	no	spring	no	female	ICU	ass	norma	NA	NA	NA	NA	NA	7~14days	¡Ü1days	11~36days	non	yes	7~12days	7~12days	¡Ü2days	4~12days	5~7days	1~6days	non	general	undeveloped	1
1585	validation	78	GZS	no	no	yes	no	no	no	yes	no	autumn	yes	female	surgical	other	norma	NA	NA	NA	NA	NA	7~14days	4~5days	11~36days	>0time	yes	13~17days	13~17days	3~9days	4~12days	8~25days	1~6days	non	large	undeveloped	2
1586	train	74	QNZLL	no	no	no	no	yes	no	no	no	winter	no	female	ICU	qnz	norma	NA	NA	NA	NA	NA	15~36days	¡Ü1days	11~36days	non	no	¡Ü3days	¡Ü3days	¡Ü2days	non	1day	non	non	general	developed	1
1587	validation	42	GZS	yes	no	no	no	no	no	no	no	winter	yes	male	ICU	zys	norma	NA	NA	NA	NA	NA	15~36days	¡Ü1days	11~36days	>0time	no	¡Ü3days	¡Ü3days	¡Ü2days	non	1day	non	non	large	developed	2
1588	train	69	QDN	no	no	no	no	no	no	no	no	winter	no	male	ICU	qdnz	norma	NA	NA	NA	NA	NA	15~36days	¡Ü1days	11~36days	non	no	7~12days	7~12days	¡Ü2days	non	5~7days	non	non	general	undeveloped	1
1589	train	19	GZS	no	no	no	no	no	no	no	no	autumn	yes	female	ICU	gys	norma	NA	NA	NA	NA	NA	15~36days	¡Ü1days	11~36days	>0time	yes	13~17days	13~17days	¡Ü2days	non	8~25days	non	non	large	developed	1
1590	train	78	QDN	no	no	no	no	no	yes	no	no	summer	no	male	ICU	qdnz	norma	NA	NA	NA	NA	NA	15~36days	¡Ü1days	11~36days	non	yes	¡Ü3days	¡Ü3days	¡Ü2days	non	1day	non	non	general	undeveloped	1
1591	train	78	GZS	yes	no	yes	no	no	no	no	no	summer	yes	female	surgical	lpss	norma	NA	NA	NA	NA	NA	7~14days	>5days	11~36days	>0time	yes	13~17days	13~17days	10~16days	>12days	1day	1~6days	1~5days	large	developed	1
1592	train	74	ASS	no	no	yes	no	no	no	no	no	autumn	no	female	surgical	ass	death	NA	NA	NA	NA	NA	15~36days	>5days	11~36days	non	yes	13~17days	13~17days	¡Ü2days	non	8~25days	non	non	general	undeveloped	1
1593	train	86	ASS	no	no	yes	no	yes	no	no	no	winter	yes	male	surgical	ass	norma	NA	NA	NA	NA	NA	7~14days	2~3days	7~10days	>0time	yes	13~17days	13~17days	3~9days	4~12days	2~4days	7~14days	non	general	undeveloped	1
1594	validation	73	GZS	no	no	yes	no	yes	no	no	no	winter	yes	female	ICU	bjs	norma	NA	NA	NA	NA	NA	15~36days	4~5days	11~36days	>0time	yes	13~17days	13~17days	¡Ü2days	4~12days	8~25days	1~6days	non	large	undeveloped	2
1595	validation	78	ASS	no	no	yes	no	no	no	no	no	autumn	no	male	internal	ass	norma	NA	NA	NA	NA	NA	15~36days	¡Ü1days	11~36days	non	yes	13~17days	13~17days	3~9days	non	8~25days	1~6days	non	general	undeveloped	2
1596	train	80	ASS	no	no	no	no	no	no	no	no	summer	no	male	internal	ass	norma	NA	NA	NA	NA	NA	15~36days	4~5days	11~36days	non	yes	13~17days	13~17days	10~16days	non	1day	>14days	non	general	undeveloped	1
1597	validation	70	QDN	no	no	no	yes	no	yes	no	no	summer	no	male	internal	qdnz	norma	NA	NA	NA	NA	NA	15~36days	¡Ü1days	11~36days	non	yes	13~17days	13~17days	10~16days	non	1day	7~14days	non	general	undeveloped	2
1598	train	34	QDN	no	no	no	no	no	no	no	no	spring	no	male	surgical	qdnz	norma	NA	NA	NA	NA	NA	15~36days	¡Ü1days	11~36days	non	yes	18~37days	18~37days	10~16days	>12days	2~4days	>14days	non	general	undeveloped	1
1599	validation	61	ASS	no	no	yes	no	yes	yes	no	no	winter	no	female	ICU	ass	norma	NA	NA	NA	NA	NA	7~14days	¡Ü1days	11~36days	non	yes	7~12days	7~12days	3~9days	non	1day	1~6days	non	general	undeveloped	2
1600	train	56	ASS	no	no	no	no	no	no	no	no	winter	no	male	ICU	ass	norma	NA	NA	NA	NA	NA	7~14days	¡Ü1days	11~36days	non	yes	13~17days	13~17days	¡Ü2days	1~3days	8~25days	1~6days	non	general	undeveloped	1
1601	train	85	QDN	no	no	no	no	no	no	no	no	autumn	no	male	internal	qdnz	norma	NA	NA	NA	NA	NA	15~36days	¡Ü1days	11~36days	non	no	13~17days	13~17days	3~9days	1~3days	8~25days	1~6days	non	general	undeveloped	1
1602	validation	48	GZS	no	no	yes	no	no	no	no	no	summer	yes	female	surgical	ass	norma	NA	NA	NA	NA	NA	15~36days	4~5days	11~36days	>0time	yes	7~12days	7~12days	¡Ü2days	4~12days	5~7days	1~6days	non	large	undeveloped	2
1603	validation	79	GZS	yes	no	yes	no	yes	no	no	no	autumn	yes	female	surgical	gys	norma	NA	NA	NA	NA	NA	15~36days	2~3days	¡Ü6days	>0time	yes	18~37days	18~37days	10~16days	4~12days	5~7days	7~14days	1~5days	large	developed	2
1604	train	80	GZS	no	no	yes	no	yes	no	no	no	autumn	no	male	ICU	gys	norma	NA	NA	NA	NA	NA	15~36days	2~3days	11~36days	non	yes	4~6days	4~6days	¡Ü2days	1~3days	2~4days	non	non	large	developed	1
1605	validation	76	SGZ	no	no	no	no	no	no	no	no	winter	yes	male	surgical	lpss	norma	NA	NA	NA	NA	NA	15~36days	¡Ü1days	¡Ü6days	>0time	no	13~17days	13~17days	3~9days	non	2~4days	7~14days	non	general	developed	2
1606	train	85	GZS	no	no	no	no	no	yes	no	no	spring	no	male	ICU	gys	norma	NA	NA	NA	NA	NA	15~36days	4~5days	11~36days	non	yes	13~17days	13~17days	¡Ü2days	non	8~25days	non	non	large	developed	1
1607	train	77	QDN	no	no	no	no	no	no	no	no	winter	yes	male	surgical	qdnz	norma	NA	NA	NA	NA	NA	15~36days	2~3days	11~36days	>0time	yes	13~17days	13~17days	10~16days	>12days	1day	7~14days	1~5days	general	undeveloped	1
1608	validation	87	QNZLL	no	no	no	no	no	no	yes	no	winter	no	female	ICU	qnz	norma	NA	NA	NA	NA	NA	15~36days	¡Ü1days	11~36days	non	yes	¡Ü3days	¡Ü3days	¡Ü2days	non	1day	non	non	general	developed	2
1609	train	80	QNZLL	no	no	no	no	yes	no	yes	no	winter	no	male	ICU	qnz	norma	NA	NA	NA	NA	NA	15~36days	¡Ü1days	11~36days	non	no	13~17days	13~17days	¡Ü2days	non	8~25days	non	non	general	developed	1
1610	validation	50	ASS	no	no	no	no	yes	no	no	no	winter	yes	female	surgical	ass	norma	NA	NA	NA	NA	NA	15~36days	>5days	11~36days	>0time	yes	13~17days	13~17days	¡Ü2days	non	8~25days	non	non	general	undeveloped	2
1611	validation	41	GZS	no	no	yes	no	yes	no	no	no	winter	no	male	ICU	bjs	norma	NA	NA	NA	NA	NA	15~36days	2~3days	11~36days	non	yes	13~17days	13~17days	10~16days	>12days	1day	>14days	non	large	undeveloped	2
1612	validation	67	ASS	yes	no	yes	no	no	no	no	no	spring	yes	male	surgical	ass	norma	NA	NA	NA	NA	NA	15~36days	2~3days	11~36days	>0time	yes	13~17days	13~17days	3~9days	4~12days	8~25days	1~6days	non	general	undeveloped	2
1613	train	84	QDN	no	no	no	yes	no	no	no	no	spring	no	female	surgical	qdnz	norma	NA	NA	NA	NA	NA	36~64days	¡Ü1days	7~10days	non	yes	¡Ü3days	¡Ü3days	¡Ü2days	non	1day	non	non	general	undeveloped	1
1614	train	24	GZS	no	no	yes	no	no	no	yes	no	autumn	yes	male	ICU	qnz	norma	NA	NA	NA	NA	NA	15~36days	¡Ü1days	11~36days	>0time	yes	13~17days	13~17days	¡Ü2days	non	8~25days	non	non	large	developed	1
1615	train	29	GZS	no	no	no	no	yes	no	no	no	winter	yes	male	internal	zys	norma	NA	NA	NA	NA	NA	15~36days	4~5days	11~36days	>0time	yes	18~37days	18~37days	10~16days	>12days	2~4days	1~6days	1~5days	large	developed	1
1616	validation	82	GZS	no	no	no	no	no	no	no	no	summer	no	male	ICU	gys	norma	NA	NA	NA	NA	NA	15~36days	¡Ü1days	11~36days	non	yes	13~17days	13~17days	¡Ü2days	4~12days	8~25days	non	non	large	developed	2
1617	validation	33	GZS	no	no	no	no	no	no	no	no	autumn	yes	male	ICU	gys	norma	NA	NA	NA	NA	NA	15~36days	2~3days	11~36days	>0time	yes	13~17days	13~17days	¡Ü2days	non	8~25days	non	non	large	developed	2
1618	validation	38	GZS	no	no	no	no	no	no	no	no	winter	no	male	ICU	bjs	norma	NA	NA	NA	NA	NA	15~36days	2~3days	11~36days	non	yes	13~17days	13~17days	¡Ü2days	>12days	8~25days	1~6days	non	large	undeveloped	2
1619	train	68	ASS	yes	no	yes	no	yes	no	no	no	summer	yes	male	surgical	ass	norma	NA	NA	NA	NA	NA	15~36days	¡Ü1days	11~36days	>0time	yes	18~37days	18~37days	10~16days	1~3days	2~4days	>14days	non	general	undeveloped	1
1620	train	52	ASS	yes	no	yes	no	yes	no	no	no	winter	yes	female	surgical	ass	norma	NA	NA	NA	NA	NA	15~36days	>5days	11~36days	>0time	yes	13~17days	13~17days	3~9days	4~12days	8~25days	1~6days	non	general	undeveloped	1
1621	train	86	ASS	no	no	no	no	yes	no	no	no	autumn	no	male	ICU	ass	norma	NA	NA	NA	NA	NA	15~36days	¡Ü1days	11~36days	non	yes	7~12days	7~12days	3~9days	4~12days	5~7days	1~6days	non	general	undeveloped	1
1622	train	40	ASS	no	no	yes	no	no	no	no	no	autumn	yes	male	surgical	ass	norma	NA	NA	NA	NA	NA	15~36days	>5days	11~36days	>0time	yes	13~17days	13~17days	¡Ü2days	>12days	8~25days	non	non	general	undeveloped	1
1623	train	41	GZS	no	no	no	no	no	no	no	no	spring	no	male	ICU	ass	norma	NA	NA	NA	NA	NA	15~36days	2~3days	11~36days	non	yes	13~17days	13~17days	¡Ü2days	4~12days	8~25days	non	non	large	undeveloped	1
1624	train	49	GZS	no	no	yes	no	no	no	no	no	summer	no	male	internal	zys	norma	NA	NA	NA	NA	NA	15~36days	4~5days	11~36days	non	yes	13~17days	13~17days	3~9days	4~12days	8~25days	1~6days	1~5days	large	developed	1
1625	validation	51	QDN	no	no	no	no	no	no	no	no	winter	no	male	internal	qdnz	norma	NA	NA	NA	NA	NA	15~36days	¡Ü1days	11~36days	non	yes	18~37days	18~37days	¡Ü2days	non	8~25days	non	non	general	undeveloped	2
1626	train	37	GZS	no	no	yes	no	no	no	yes	no	autumn	no	male	ICU	bjs	norma	NA	NA	NA	NA	NA	15~36days	¡Ü1days	11~36days	non	yes	18~37days	18~37days	¡Ü2days	non	8~25days	non	non	large	undeveloped	1
1627	validation	49	GZS	no	no	no	no	no	no	no	no	summer	no	male	ICU	lpss	norma	NA	NA	NA	NA	NA	15~36days	¡Ü1days	11~36days	non	yes	13~17days	13~17days	¡Ü2days	4~12days	8~25days	non	non	large	developed	2
1628	validation	73	SKZ	no	no	no	no	no	yes	no	no	winter	yes	male	internal	lpss	norma	NA	NA	NA	NA	NA	15~36days	¡Ü1days	11~36days	>0time	yes	7~12days	7~12days	¡Ü2days	non	8~25days	non	non	general	developed	2
1629	train	43	QDN	no	no	yes	no	no	no	no	no	autumn	yes	male	surgical	qdnz	death	NA	NA	NA	NA	NA	15~36days	4~5days	7~10days	>0time	yes	13~17days	13~17days	3~9days	4~12days	8~25days	1~6days	1~5days	general	undeveloped	1
1630	train	81	ASS	no	no	yes	no	no	no	no	no	spring	no	male	surgical	ass	norma	NA	NA	NA	NA	NA	15~36days	2~3days	7~10days	non	yes	13~17days	13~17days	3~9days	4~12days	8~25days	1~6days	non	general	undeveloped	1
1631	train	51	ASS	no	no	no	no	no	no	no	no	winter	no	male	ICU	ass	norma	NA	NA	NA	NA	NA	15~36days	¡Ü1days	11~36days	non	yes	13~17days	13~17days	10~16days	>12days	1day	7~14days	1~5days	general	undeveloped	1
1632	train	64	ASS	no	no	no	no	no	no	no	no	winter	yes	male	surgical	ass	norma	NA	NA	NA	NA	NA	15~36days	2~3days	7~10days	>0time	yes	13~17days	13~17days	3~9days	4~12days	8~25days	7~14days	non	general	undeveloped	1
1633	train	22	GZS	no	no	no	no	no	no	no	no	summer	yes	female	ICU	gys	norma	NA	NA	NA	NA	NA	15~36days	4~5days	11~36days	>0time	yes	13~17days	13~17days	¡Ü2days	non	8~25days	non	non	large	developed	1
1634	validation	61	ASS	no	no	yes	no	yes	no	no	no	spring	no	female	ICU	ass	norma	NA	NA	NA	NA	NA	15~36days	¡Ü1days	11~36days	non	yes	13~17days	13~17days	3~9days	non	8~25days	1~6days	non	general	undeveloped	2
1635	validation	49	ASS	no	no	yes	no	no	no	yes	no	winter	yes	male	surgical	ass	norma	NA	NA	NA	NA	NA	15~36days	>5days	11~36days	>0time	yes	13~17days	13~17days	10~16days	>12days	2~4days	7~14days	non	general	undeveloped	2
1636	validation	38	GZS	no	no	no	no	yes	no	no	no	spring	yes	male	ICU	zys	norma	NA	NA	NA	NA	NA	15~36days	>5days	11~36days	>0time	yes	18~37days	18~37days	¡Ü2days	non	8~25days	non	non	large	developed	2
1637	validation	49	QDN	no	no	no	no	no	no	no	no	winter	no	female	ICU	qdnz	norma	NA	NA	NA	NA	NA	15~36days	2~3days	11~36days	non	yes	13~17days	13~17days	>16days	>12days	1day	1~6days	>5days	general	undeveloped	2
1638	train	64	GZS	no	no	yes	no	no	no	no	no	autumn	no	male	ICU	qxnz	norma	NA	NA	NA	NA	NA	15~36days	¡Ü1days	11~36days	non	yes	18~37days	18~37days	¡Ü2days	non	8~25days	non	non	large	developed	1
1639	validation	72	GZS	no	no	no	no	no	no	no	no	spring	no	female	ICU	gys	norma	NA	NA	NA	NA	NA	15~36days	¡Ü1days	11~36days	non	no	¡Ü3days	¡Ü3days	¡Ü2days	non	1day	non	non	large	developed	2
1640	validation	20	GZS	no	no	no	no	yes	no	no	no	autumn	yes	female	ICU	qxnz	norma	NA	NA	NA	NA	NA	15~36days	¡Ü1days	11~36days	>0time	yes	4~6days	4~6days	¡Ü2days	non	1day	non	non	large	developed	2
1641	train	63	GZS	no	no	yes	no	no	no	yes	no	autumn	yes	male	surgical	lpss	norma	NA	NA	NA	NA	NA	15~36days	2~3days	¡Ü6days	>0time	yes	13~17days	13~17days	¡Ü2days	non	8~25days	non	non	large	developed	1
1642	train	44	GZS	no	no	yes	no	no	yes	no	no	summer	no	male	ICU	ass	norma	NA	NA	NA	NA	NA	15~36days	¡Ü1days	11~36days	non	yes	18~37days	18~37days	¡Ü2days	4~12days	8~25days	non	non	large	undeveloped	1
1643	validation	25	GZS	no	no	yes	no	no	no	yes	no	summer	yes	male	ICU	qnz	norma	NA	NA	NA	NA	NA	15~36days	2~3days	11~36days	>0time	yes	7~12days	7~12days	¡Ü2days	non	8~25days	non	non	large	developed	2
1644	train	65	GZS	no	no	yes	no	yes	no	yes	no	winter	no	male	surgical	other	norma	NA	NA	NA	NA	NA	15~36days	4~5days	11~36days	non	yes	13~17days	13~17days	¡Ü2days	non	8~25days	non	non	large	undeveloped	1
1645	validation	72	GZS	no	no	yes	no	yes	no	no	no	winter	no	female	ICU	qnz	norma	NA	NA	NA	NA	NA	15~36days	2~3days	11~36days	non	yes	18~37days	18~37days	¡Ü2days	1~3days	8~25days	non	non	large	developed	2
1646	validation	46	ASS	no	no	no	no	no	no	yes	no	autumn	no	male	ICU	ass	norma	NA	NA	NA	NA	NA	15~36days	>5days	11~36days	non	yes	13~17days	13~17days	3~9days	4~12days	5~7days	1~6days	non	general	undeveloped	2
1647	validation	46	ASS	no	no	no	no	no	no	no	no	autumn	no	male	surgical	ass	norma	NA	NA	NA	NA	NA	15~36days	>5days	11~36days	non	yes	18~37days	18~37days	10~16days	>12days	2~4days	>14days	non	general	undeveloped	2
1648	train	63	ASS	no	no	no	no	no	no	no	no	spring	no	female	surgical	ass	norma	NA	NA	NA	NA	NA	15~36days	>5days	11~36days	non	yes	18~37days	18~37days	¡Ü2days	>12days	8~25days	non	non	general	undeveloped	1
1649	train	59	QDN	no	no	no	no	no	no	no	no	summer	no	female	surgical	qdnz	norma	NA	NA	NA	NA	NA	15~36days	¡Ü1days	11~36days	non	yes	4~6days	4~6days	¡Ü2days	non	1day	non	non	general	undeveloped	1
1650	train	25	GZS	no	no	yes	no	no	no	no	no	autumn	yes	female	ICU	ass	norma	NA	NA	NA	NA	NA	15~36days	¡Ü1days	11~36days	>0time	yes	13~17days	13~17days	3~9days	4~12days	5~7days	7~14days	non	large	undeveloped	1
1651	train	72	GZS	no	no	yes	yes	no	no	no	no	winter	no	female	ICU	qxnz	norma	NA	NA	NA	NA	NA	15~36days	>5days	11~36days	non	yes	18~37days	18~37days	¡Ü2days	4~12days	>25days	1~6days	non	large	developed	1
1652	train	22	ASS	no	no	no	no	no	no	no	no	winter	no	male	ICU	ass	norma	NA	NA	NA	NA	NA	15~36days	¡Ü1days	11~36days	non	yes	13~17days	13~17days	¡Ü2days	non	8~25days	non	non	general	undeveloped	1
1653	train	69	QDN	no	no	no	no	no	no	yes	no	summer	no	male	surgical	qdnz	norma	NA	NA	NA	NA	NA	15~36days	¡Ü1days	¡Ü6days	non	no	7~12days	7~12days	¡Ü2days	4~12days	8~25days	non	non	general	undeveloped	1
1654	train	41	GZS	no	no	yes	no	no	no	no	no	winter	no	male	surgical	gys	norma	NA	NA	NA	NA	NA	15~36days	4~5days	11~36days	non	yes	18~37days	18~37days	¡Ü2days	1~3days	8~25days	1~6days	non	large	developed	1
1655	validation	79	SKZ	yes	no	no	no	yes	no	no	no	summer	yes	male	internal	lpss	death	NA	NA	NA	NA	NA	15~36days	2~3days	11~36days	>0time	yes	13~17days	13~17days	¡Ü2days	>12days	8~25days	non	non	general	developed	2
1656	validation	84	ASS	no	no	no	no	yes	no	no	no	autumn	yes	male	surgical	ass	norma	NA	NA	NA	NA	NA	15~36days	2~3days	11~36days	>0time	yes	18~37days	18~37days	>16days	4~12days	2~4days	>14days	non	general	undeveloped	2
1657	validation	53	QDN	no	no	yes	no	no	no	yes	no	winter	no	male	ICU	qdnz	norma	NA	NA	NA	NA	NA	15~36days	2~3days	11~36days	non	yes	13~17days	13~17days	3~9days	4~12days	8~25days	1~6days	non	general	undeveloped	2
1658	validation	82	SGZ	no	no	no	no	no	no	no	no	spring	no	female	ICU	lpss	norma	NA	NA	NA	NA	NA	15~36days	¡Ü1days	11~36days	non	yes	18~37days	18~37days	>16days	4~12days	1day	7~14days	>5days	general	developed	2
1659	validation	76	GZS	yes	no	yes	no	yes	no	no	no	winter	no	female	ICU	gys	norma	NA	NA	NA	NA	NA	15~36days	>5days	11~36days	non	yes	18~37days	18~37days	>16days	>12days	1day	>14days	1~5days	large	developed	2
1660	train	50	GZS	no	no	no	no	no	no	no	no	spring	no	male	ICU	gys	norma	NA	NA	NA	NA	NA	15~36days	¡Ü1days	11~36days	non	no	¡Ü3days	¡Ü3days	¡Ü2days	non	1day	non	non	large	developed	1
1661	train	38	ASS	no	no	yes	no	no	no	no	no	autumn	yes	male	surgical	ass	norma	NA	NA	NA	NA	NA	15~36days	¡Ü1days	11~36days	>0time	yes	18~37days	18~37days	>16days	4~12days	1day	7~14days	1~5days	general	undeveloped	1
1662	validation	66	ASS	yes	no	yes	no	no	no	no	no	winter	yes	male	internal	ass	norma	NA	NA	NA	NA	NA	36~64days	2~3days	¡Ü6days	>0time	no	7~12days	7~12days	¡Ü2days	non	5~7days	non	non	general	undeveloped	2
1663	validation	77	GZS	no	no	yes	no	yes	no	no	no	winter	no	male	surgical	bjs	norma	NA	NA	NA	NA	NA	15~36days	4~5days	11~36days	non	yes	13~17days	13~17days	¡Ü2days	4~12days	8~25days	1~6days	non	large	undeveloped	2
1664	train	48	GZS	no	no	no	no	yes	no	yes	no	summer	yes	male	ICU	ass	norma	NA	NA	NA	NA	NA	15~36days	¡Ü1days	11~36days	>0time	yes	18~37days	18~37days	¡Ü2days	4~12days	8~25days	non	non	large	undeveloped	1
1665	train	86	QDN	no	no	yes	no	no	no	no	no	winter	no	male	ICU	qdnz	norma	NA	NA	NA	NA	NA	15~36days	2~3days	11~36days	non	yes	18~37days	18~37days	3~9days	>12days	8~25days	1~6days	non	general	undeveloped	1
1666	train	68	QDN	no	no	no	no	no	yes	no	no	spring	no	male	internal	qdnz	norma	NA	NA	NA	NA	NA	15~36days	>5days	11~36days	non	yes	18~37days	18~37days	10~16days	>12days	8~25days	1~6days	>5days	general	undeveloped	1
1667	train	72	ASS	no	no	no	no	no	no	no	no	autumn	no	male	surgical	ass	norma	NA	NA	NA	NA	NA	15~36days	>5days	11~36days	non	yes	7~12days	7~12days	¡Ü2days	4~12days	8~25days	non	non	general	undeveloped	1
1668	validation	65	GZS	yes	no	yes	no	yes	no	no	no	autumn	yes	female	ICU	ass	norma	NA	NA	NA	NA	NA	15~36days	2~3days	11~36days	>0time	yes	18~37days	18~37days	10~16days	4~12days	1day	7~14days	1~5days	large	undeveloped	2
1669	validation	72	QDN	no	no	no	yes	no	no	no	no	autumn	no	female	internal	qdnz	norma	NA	NA	NA	NA	NA	36~64days	¡Ü1days	11~36days	non	yes	18~37days	18~37days	>16days	>12days	2~4days	1~6days	>5days	general	undeveloped	2
1670	train	78	QDN	no	no	no	no	no	no	no	no	spring	no	male	surgical	qdnz	norma	NA	NA	NA	NA	NA	36~64days	2~3days	11~36days	non	yes	18~37days	18~37days	>16days	4~12days	5~7days	>14days	1~5days	general	undeveloped	1
1671	train	66	ASS	no	no	no	no	no	no	no	no	spring	yes	male	surgical	ass	norma	NA	NA	NA	NA	NA	15~36days	2~3days	11~36days	>0time	yes	18~37days	18~37days	3~9days	4~12days	8~25days	7~14days	non	general	undeveloped	1
1672	train	40	GZS	no	no	no	no	no	no	yes	no	autumn	yes	female	ICU	trs	norma	NA	NA	NA	NA	NA	15~36days	4~5days	11~36days	>0time	yes	13~17days	13~17days	¡Ü2days	non	8~25days	non	non	large	undeveloped	1
1673	train	75	ASS	no	no	yes	no	yes	no	no	no	spring	yes	male	ICU	ass	norma	NA	NA	NA	NA	NA	15~36days	>5days	11~36days	>0time	yes	7~12days	7~12days	¡Ü2days	4~12days	8~25days	non	non	general	undeveloped	1
1674	train	54	GZS	no	no	yes	no	no	no	no	no	summer	no	female	ICU	other	norma	NA	NA	NA	NA	NA	15~36days	¡Ü1days	11~36days	non	yes	18~37days	18~37days	¡Ü2days	non	8~25days	non	non	large	undeveloped	1
1675	train	48	QDN	no	no	no	no	no	no	no	no	spring	yes	female	ICU	qdnz	norma	NA	NA	NA	NA	NA	15~36days	¡Ü1days	11~36days	>0time	no	¡Ü3days	¡Ü3days	¡Ü2days	non	1day	non	non	general	undeveloped	1
1676	train	25	GZS	no	no	no	no	no	no	no	no	spring	yes	male	ICU	bjs	norma	NA	NA	NA	NA	NA	15~36days	4~5days	11~36days	>0time	yes	18~37days	18~37days	3~9days	>12days	8~25days	7~14days	non	large	undeveloped	1
1677	validation	43	GZS	no	no	yes	no	yes	no	no	no	autumn	no	male	ICU	trs	norma	NA	NA	NA	NA	NA	15~36days	>5days	11~36days	non	yes	18~37days	18~37days	3~9days	4~12days	8~25days	1~6days	>5days	large	undeveloped	2
1678	train	64	GZS	no	no	yes	no	yes	no	no	no	winter	yes	male	ICU	trs	norma	NA	NA	NA	NA	NA	15~36days	>5days	11~36days	>0time	yes	18~37days	18~37days	3~9days	4~12days	8~25days	7~14days	non	large	undeveloped	1
1679	train	91	GZS	yes	no	no	yes	yes	yes	no	no	autumn	yes	female	internal	gys	norma	NA	NA	NA	NA	NA	15~36days	2~3days	11~36days	>0time	yes	18~37days	18~37days	¡Ü2days	4~12days	8~25days	non	non	large	developed	1
1680	train	39	GZS	no	no	yes	no	yes	no	no	no	winter	yes	male	ICU	gys	norma	NA	NA	NA	NA	NA	15~36days	¡Ü1days	11~36days	>0time	yes	18~37days	18~37days	>16days	>12days	1day	7~14days	>5days	large	developed	1
1681	train	82	QDN	no	no	yes	no	no	no	no	no	spring	no	male	internal	qdnz	death	NA	NA	NA	NA	NA	15~36days	>5days	11~36days	non	yes	18~37days	18~37days	>16days	>12days	8~25days	1~6days	>5days	general	undeveloped	1
1682	train	36	GZS	no	no	yes	no	no	no	no	no	autumn	no	male	ICU	trs	norma	NA	NA	NA	NA	NA	15~36days	¡Ü1days	11~36days	non	yes	18~37days	18~37days	¡Ü2days	non	8~25days	non	non	large	undeveloped	1
1683	validation	69	SGZ	yes	no	yes	no	yes	no	no	no	winter	no	female	internal	lpss	norma	NA	NA	NA	NA	NA	15~36days	¡Ü1days	11~36days	non	yes	18~37days	18~37days	>16days	>12days	8~25days	1~6days	>5days	general	developed	2
1684	train	82	QNZLL	no	no	no	no	no	no	no	no	winter	no	male	internal	qnz	norma	NA	NA	NA	NA	NA	15~36days	¡Ü1days	11~36days	non	yes	13~17days	13~17days	¡Ü2days	non	8~25days	non	non	general	developed	1
1685	validation	49	GZS	yes	no	yes	no	no	no	no	no	autumn	yes	female	ICU	qnz	norma	NA	NA	NA	NA	NA	15~36days	¡Ü1days	11~36days	>0time	no	13~17days	13~17days	¡Ü2days	4~12days	8~25days	non	non	large	developed	2
1686	train	63	GZS	yes	no	yes	yes	yes	no	yes	no	winter	yes	female	surgical	trs	norma	NA	NA	NA	NA	NA	15~36days	2~3days	11~36days	>0time	yes	18~37days	18~37days	3~9days	4~12days	8~25days	1~6days	1~5days	large	undeveloped	1
1687	validation	26	GZS	no	no	no	no	no	no	no	no	autumn	yes	female	ICU	qnz	norma	NA	NA	NA	NA	NA	15~36days	>5days	11~36days	>0time	yes	7~12days	7~12days	3~9days	non	1day	7~14days	non	large	developed	2
1688	train	38	GZS	no	no	no	no	no	no	yes	no	summer	no	male	ICU	qnz	norma	NA	NA	NA	NA	NA	15~36days	>5days	11~36days	non	yes	18~37days	18~37days	¡Ü2days	4~12days	8~25days	non	non	large	developed	1
1689	validation	76	GZS	no	no	yes	no	no	no	no	no	winter	yes	male	ICU	qnz	norma	NA	NA	NA	NA	NA	15~36days	¡Ü1days	11~36days	>0time	yes	18~37days	18~37days	>16days	>12days	2~4days	>14days	>5days	large	developed	2
1690	validation	48	GZS	no	no	no	no	no	no	no	no	winter	yes	female	surgical	gys	norma	NA	NA	NA	NA	NA	36~64days	2~3days	11~36days	>0time	yes	>37days	>37days	>16days	>12days	8~25days	1~6days	>5days	large	developed	2
1691	train	66	ASS	no	no	no	no	yes	no	no	no	winter	yes	male	surgical	ass	norma	NA	NA	NA	NA	NA	15~36days	>5days	11~36days	>0time	yes	18~37days	18~37days	>16days	4~12days	2~4days	>14days	non	general	undeveloped	1
1692	train	49	GZS	no	no	yes	no	yes	no	no	no	winter	no	male	surgical	gys	norma	NA	NA	NA	NA	NA	15~36days	>5days	11~36days	non	yes	18~37days	18~37days	¡Ü2days	1~3days	8~25days	non	non	large	developed	1
1693	train	79	QDN	no	no	no	no	no	no	no	no	summer	yes	male	surgical	qdnz	norma	NA	NA	NA	NA	NA	36~64days	¡Ü1days	11~36days	>0time	yes	>37days	>37days	10~16days	4~12days	>25days	7~14days	non	general	undeveloped	1
1694	train	50	ASS	no	no	yes	no	no	yes	no	no	winter	yes	male	internal	ass	norma	NA	NA	NA	NA	NA	15~36days	2~3days	11~36days	>0time	yes	18~37days	18~37days	10~16days	>12days	8~25days	7~14days	non	general	undeveloped	1
1695	train	69	ASS	no	no	no	no	no	no	yes	no	summer	yes	male	surgical	ass	norma	NA	NA	NA	NA	NA	15~36days	4~5days	7~10days	>0time	yes	18~37days	18~37days	3~9days	non	8~25days	1~6days	non	general	undeveloped	1
1696	train	83	QDN	no	no	no	no	no	no	no	yes	spring	no	female	surgical	qdnz	death	NA	NA	NA	NA	NA	15~36days	¡Ü1days	11~36days	non	no	7~12days	7~12days	¡Ü2days	non	1day	non	non	general	undeveloped	1
1697	train	49	QDN	no	no	no	no	no	no	yes	no	summer	yes	female	surgical	qdnz	norma	NA	NA	NA	NA	NA	15~36days	4~5days	¡Ü6days	>0time	yes	4~6days	4~6days	¡Ü2days	non	1day	non	non	general	undeveloped	1
1698	validation	40	SKZ	no	no	yes	no	no	no	no	yes	autumn	yes	male	surgical	lpss	transfer	NA	NA	NA	NA	NA	15~36days	4~5days	11~36days	>0time	yes	18~37days	18~37days	10~16days	>12days	8~25days	7~14days	>5days	general	developed	2
1699	train	54	QDN	no	no	no	no	no	no	no	no	autumn	no	male	internal	qdnz	norma	NA	NA	NA	NA	NA	15~36days	¡Ü1days	11~36days	non	yes	18~37days	18~37days	¡Ü2days	4~12days	8~25days	non	non	general	undeveloped	1
1700	validation	37	QNZLL	no	no	yes	no	no	no	no	no	winter	no	female	ICU	qnz	norma	NA	NA	NA	NA	NA	>64days	2~3days	>36days	non	yes	18~37days	18~37days	3~9days	non	8~25days	1~6days	non	general	developed	2
1701	train	23	GZS	no	no	yes	no	no	no	no	no	autumn	yes	male	ICU	ass	norma	NA	NA	NA	NA	NA	15~36days	¡Ü1days	11~36days	>0time	yes	4~6days	4~6days	¡Ü2days	non	2~4days	non	non	large	undeveloped	1
1702	validation	64	GZS	no	no	yes	no	yes	no	no	no	spring	no	male	ICU	qnz	norma	NA	NA	NA	NA	NA	15~36days	2~3days	11~36days	non	yes	18~37days	18~37days	>16days	non	1day	>14days	non	large	developed	2
1703	train	63	GZS	no	no	no	no	no	no	no	no	autumn	yes	male	ICU	gys	norma	NA	NA	NA	NA	NA	15~36days	2~3days	11~36days	>0time	yes	18~37days	18~37days	¡Ü2days	4~12days	8~25days	non	non	large	developed	1
1704	train	53	ASS	no	no	yes	no	yes	no	no	no	autumn	no	male	ICU	ass	norma	NA	NA	NA	NA	NA	15~36days	>5days	11~36days	non	yes	18~37days	18~37days	10~16days	4~12days	8~25days	7~14days	1~5days	general	undeveloped	1
1705	train	86	GZS	no	no	yes	yes	yes	no	no	no	winter	no	male	ICU	qxnz	norma	NA	NA	NA	NA	NA	15~36days	¡Ü1days	11~36days	non	yes	18~37days	18~37days	¡Ü2days	>12days	>25days	non	non	large	developed	1
1706	validation	61	QDN	no	no	no	no	no	no	no	no	spring	yes	male	internal	qdnz	norma	NA	NA	NA	NA	NA	15~36days	2~3days	11~36days	>0time	yes	18~37days	18~37days	>16days	>12days	8~25days	>14days	1~5days	general	undeveloped	2
1707	train	68	QDN	no	no	yes	no	no	no	no	no	summer	no	male	internal	qdnz	norma	NA	NA	NA	NA	NA	36~64days	2~3days	11~36days	non	yes	>37days	>37days	>16days	>12days	>25days	>14days	1~5days	general	undeveloped	1
1708	train	43	GZS	no	no	no	no	no	no	no	no	autumn	no	male	ICU	bjs	norma	NA	NA	NA	NA	NA	15~36days	¡Ü1days	11~36days	non	yes	7~12days	7~12days	¡Ü2days	non	8~25days	non	non	large	undeveloped	1
1709	train	71	ASS	no	no	yes	no	yes	no	no	no	winter	no	male	ICU	ass	norma	NA	NA	NA	NA	NA	15~36days	2~3days	11~36days	non	yes	13~17days	13~17days	10~16days	4~12days	5~7days	7~14days	non	general	undeveloped	1
1710	train	57	GZS	no	no	yes	no	no	no	no	no	spring	no	female	ICU	trs	norma	NA	NA	NA	NA	NA	15~36days	4~5days	11~36days	non	yes	18~37days	18~37days	>16days	>12days	5~7days	7~14days	>5days	large	undeveloped	1
1711	train	78	GZS	no	no	no	no	no	no	yes	no	winter	no	female	ICU	bjs	norma	NA	NA	NA	NA	NA	15~36days	¡Ü1days	11~36days	non	yes	18~37days	18~37days	¡Ü2days	non	8~25days	non	non	large	undeveloped	1
1712	train	72	ASS	no	no	yes	no	yes	no	no	no	spring	yes	male	surgical	ass	death	NA	NA	NA	NA	NA	15~36days	¡Ü1days	¡Ü6days	>0time	yes	4~6days	4~6days	¡Ü2days	non	5~7days	non	non	general	undeveloped	1
1713	train	81	ASS	no	no	yes	no	no	no	no	no	summer	no	male	internal	ass	norma	NA	NA	NA	NA	NA	15~36days	¡Ü1days	11~36days	non	yes	18~37days	18~37days	¡Ü2days	non	>25days	non	non	general	undeveloped	1
1714	validation	67	GZS	yes	no	yes	yes	no	no	no	no	autumn	no	female	surgical	other	norma	NA	NA	NA	NA	NA	36~64days	>5days	11~36days	non	yes	18~37days	18~37days	>16days	>12days	8~25days	>14days	non	large	undeveloped	2
1715	validation	32	GZS	no	no	yes	no	no	no	no	no	spring	no	male	ICU	trs	norma	NA	NA	NA	NA	NA	15~36days	>5days	11~36days	non	yes	18~37days	18~37days	10~16days	>12days	5~7days	7~14days	non	large	undeveloped	2
1716	train	55	SGZ	no	no	no	no	no	no	no	no	winter	no	male	internal	lpss	norma	NA	NA	NA	NA	NA	15~36days	¡Ü1days	¡Ü6days	non	yes	18~37days	18~37days	10~16days	>12days	8~25days	7~14days	non	general	developed	1
1717	train	20	GZS	no	no	yes	no	no	no	no	no	winter	yes	female	surgical	trs	norma	NA	NA	NA	NA	NA	15~36days	>5days	11~36days	>0time	yes	18~37days	18~37days	10~16days	>12days	8~25days	7~14days	non	large	undeveloped	1
1718	train	60	QDN	no	no	no	no	no	no	no	no	summer	yes	male	ICU	qdnz	norma	NA	NA	NA	NA	NA	15~36days	¡Ü1days	11~36days	>0time	yes	18~37days	18~37days	>16days	non	8~25days	1~6days	>5days	general	undeveloped	1
1719	train	31	QDN	no	no	no	no	no	no	no	no	spring	no	female	surgical	qdnz	norma	NA	NA	NA	NA	NA	15~36days	¡Ü1days	11~36days	non	no	18~37days	18~37days	10~16days	non	8~25days	7~14days	non	general	undeveloped	1
1720	validation	33	GZS	no	no	yes	no	no	no	yes	no	autumn	no	male	ICU	ass	norma	NA	NA	NA	NA	NA	15~36days	¡Ü1days	11~36days	non	yes	13~17days	13~17days	¡Ü2days	non	8~25days	non	non	large	undeveloped	2
1721	train	47	GZS	no	no	yes	no	no	no	yes	no	autumn	yes	male	ICU	bjs	norma	NA	NA	NA	NA	NA	15~36days	¡Ü1days	11~36days	>0time	yes	18~37days	18~37days	10~16days	>12days	8~25days	>14days	non	large	undeveloped	1
1722	train	93	GZS	no	no	yes	no	yes	no	no	yes	spring	no	male	internal	gys	norma	NA	NA	NA	NA	NA	15~36days	2~3days	11~36days	non	yes	18~37days	18~37days	>16days	>12days	2~4days	7~14days	>5days	large	developed	1
1723	train	72	GZS	no	no	yes	yes	yes	no	no	no	winter	no	female	ICU	qxnz	death	NA	NA	NA	NA	NA	36~64days	2~3days	>36days	non	yes	13~17days	13~17days	¡Ü2days	non	8~25days	non	non	large	developed	1
1724	train	50	GZS	yes	no	yes	no	yes	no	no	no	summer	yes	male	ICU	qnz	norma	NA	NA	NA	NA	NA	15~36days	¡Ü1days	11~36days	>0time	yes	18~37days	18~37days	¡Ü2days	non	8~25days	non	non	large	developed	1
1725	train	43	GZS	no	no	yes	no	no	no	yes	no	spring	no	male	ICU	qnz	norma	NA	NA	NA	NA	NA	15~36days	4~5days	11~36days	non	yes	13~17days	13~17days	¡Ü2days	1~3days	8~25days	non	non	large	developed	1
1726	train	65	SGZ	no	no	no	no	no	no	no	no	autumn	no	female	internal	lpss	norma	NA	NA	NA	NA	NA	15~36days	¡Ü1days	11~36days	non	yes	18~37days	18~37days	>16days	>12days	5~7days	7~14days	>5days	general	developed	1
1727	train	59	QDN	no	no	no	no	no	no	no	no	summer	no	male	surgical	qdnz	norma	NA	NA	NA	NA	NA	15~36days	¡Ü1days	11~36days	non	yes	¡Ü3days	¡Ü3days	¡Ü2days	non	1day	non	non	general	undeveloped	1
1728	validation	73	SGZ	no	no	no	no	no	no	no	no	winter	no	male	surgical	lpss	death	NA	NA	NA	NA	NA	15~36days	¡Ü1days	11~36days	non	yes	18~37days	18~37days	>16days	4~12days	1day	1~6days	>5days	general	developed	2
1729	validation	39	GZS	no	no	yes	no	no	no	yes	no	summer	no	male	ICU	trs	norma	NA	NA	NA	NA	NA	15~36days	>5days	11~36days	non	yes	18~37days	18~37days	10~16days	non	8~25days	7~14days	non	large	undeveloped	2
1730	train	65	ASS	no	no	no	no	no	no	no	no	winter	no	male	ICU	ass	norma	NA	NA	NA	NA	NA	15~36days	>5days	11~36days	non	yes	18~37days	18~37days	¡Ü2days	1~3days	>25days	non	non	general	undeveloped	1
1731	validation	84	ASS	no	no	yes	no	yes	no	no	no	spring	yes	male	ICU	ass	norma	NA	NA	NA	NA	NA	15~36days	2~3days	11~36days	>0time	yes	18~37days	18~37days	3~9days	4~12days	>25days	1~6days	non	general	undeveloped	2
1732	train	56	ASS	no	no	yes	no	yes	no	no	no	spring	yes	male	surgical	ass	norma	NA	NA	NA	NA	NA	36~64days	>5days	11~36days	>0time	yes	>37days	>37days	>16days	>12days	8~25days	7~14days	>5days	general	undeveloped	1
1733	train	75	GZS	no	no	no	no	yes	no	no	no	winter	no	female	ICU	ass	norma	NA	NA	NA	NA	NA	15~36days	¡Ü1days	11~36days	non	no	¡Ü3days	¡Ü3days	¡Ü2days	non	1day	non	non	large	undeveloped	1
1734	train	29	ASS	no	no	no	no	no	no	no	no	summer	no	male	ICU	ass	norma	NA	NA	NA	NA	NA	15~36days	4~5days	11~36days	non	yes	18~37days	18~37days	¡Ü2days	>12days	>25days	non	non	general	undeveloped	1
1735	train	65	GZS	yes	no	yes	no	yes	no	yes	no	summer	yes	male	ICU	qnz	norma	NA	NA	NA	NA	NA	15~36days	¡Ü1days	11~36days	>0time	yes	18~37days	18~37days	10~16days	>12days	8~25days	7~14days	non	large	developed	1
1736	train	52	QDN	no	no	no	no	no	no	no	no	summer	no	male	surgical	qdnz	norma	NA	NA	NA	NA	NA	15~36days	¡Ü1days	11~36days	non	yes	18~37days	18~37days	>16days	>12days	5~7days	7~14days	>5days	general	undeveloped	1
1737	train	62	ASS	yes	no	yes	no	yes	no	no	no	winter	no	male	ICU	ass	norma	NA	NA	NA	NA	NA	15~36days	¡Ü1days	11~36days	non	yes	7~12days	7~12days	¡Ü2days	non	8~25days	non	non	general	undeveloped	1
1738	validation	75	QDN	no	no	no	no	no	no	no	yes	summer	no	male	internal	qdnz	death	NA	NA	NA	NA	NA	>64days	2~3days	>36days	non	yes	>37days	>37days	>16days	>12days	8~25days	7~14days	>5days	general	undeveloped	2
1739	train	43	GZS	no	no	yes	no	no	no	yes	no	spring	yes	male	ICU	trs	norma	NA	NA	NA	NA	NA	15~36days	4~5days	11~36days	>0time	yes	18~37days	18~37days	¡Ü2days	1~3days	>25days	non	non	large	undeveloped	1
1740	validation	42	GZS	no	no	yes	no	yes	no	yes	no	autumn	no	male	ICU	gys	norma	NA	NA	NA	NA	NA	15~36days	>5days	11~36days	non	yes	18~37days	18~37days	3~9days	4~12days	8~25days	1~6days	non	large	developed	2
1741	train	27	GZS	no	no	yes	no	no	no	yes	no	summer	no	male	ICU	gys	norma	NA	NA	NA	NA	NA	15~36days	>5days	¡Ü6days	non	yes	18~37days	18~37days	¡Ü2days	1~3days	>25days	non	non	large	developed	1
1742	train	73	GZS	no	no	no	no	no	no	no	no	autumn	no	male	surgical	bjs	norma	NA	NA	NA	NA	NA	36~64days	¡Ü1days	11~36days	non	yes	18~37days	18~37days	10~16days	>12days	8~25days	>14days	non	large	undeveloped	1
1743	validation	46	GZS	no	no	yes	no	no	no	no	no	autumn	no	male	ICU	bjs	norma	NA	NA	NA	NA	NA	36~64days	>5days	>36days	non	yes	18~37days	18~37days	>16days	>12days	2~4days	7~14days	>5days	large	undeveloped	2
1744	validation	57	SKZ	no	no	no	no	yes	no	no	no	winter	yes	male	surgical	lpss	norma	NA	NA	NA	NA	NA	>64days	2~3days	¡Ü6days	>0time	yes	7~12days	7~12days	¡Ü2days	non	5~7days	non	non	general	developed	2
1745	train	47	GZS	no	no	no	no	no	no	yes	no	winter	no	male	ICU	other	norma	NA	NA	NA	NA	NA	36~64days	2~3days	>36days	non	yes	>37days	>37days	¡Ü2days	non	>25days	non	non	large	undeveloped	1
1746	train	48	GZS	no	no	yes	no	yes	no	no	no	winter	no	female	ICU	qnz	norma	NA	NA	NA	NA	NA	36~64days	2~3days	>36days	non	yes	18~37days	18~37days	¡Ü2days	non	8~25days	non	non	large	developed	1
1747	train	66	QDN	no	no	no	no	no	no	yes	no	spring	no	male	surgical	qdnz	norma	NA	NA	NA	NA	NA	36~64days	2~3days	>36days	non	yes	¡Ü3days	¡Ü3days	¡Ü2days	non	1day	non	non	general	undeveloped	1
1748	train	51	GZS	no	no	no	no	no	no	yes	no	winter	no	male	surgical	gys	norma	NA	NA	NA	NA	NA	36~64days	>5days	>36days	non	yes	18~37days	18~37days	¡Ü2days	non	8~25days	non	non	large	developed	1
1749	train	72	GZS	no	no	yes	no	no	no	yes	no	autumn	yes	male	surgical	qxnz	norma	NA	NA	NA	NA	NA	36~64days	>5days	>36days	>0time	yes	18~37days	18~37days	10~16days	>12days	8~25days	>14days	non	large	developed	1
1750	train	84	ASS	no	no	yes	no	yes	no	no	no	autumn	no	female	ICU	ass	norma	NA	NA	NA	NA	NA	36~64days	4~5days	>36days	non	yes	18~37days	18~37days	3~9days	>12days	8~25days	non	>5days	general	undeveloped	1
1751	validation	82	QDN	no	no	no	no	no	no	no	no	spring	no	male	internal	qdnz	norma	NA	NA	NA	NA	NA	36~64days	¡Ü1days	>36days	non	yes	>37days	>37days	>16days	non	8~25days	>14days	1~5days	general	undeveloped	2
1752	train	88	GZS	yes	no	yes	no	no	no	no	yes	winter	yes	male	ICU	qxnz	norma	NA	NA	NA	NA	NA	36~64days	2~3days	>36days	>0time	yes	>37days	>37days	>16days	4~12days	8~25days	>14days	1~5days	large	developed	1
1753	train	51	QDN	no	no	no	no	no	no	no	no	summer	no	female	surgical	qdnz	norma	NA	NA	NA	NA	NA	36~64days	>5days	11~36days	non	yes	18~37days	18~37days	¡Ü2days	non	>25days	non	non	general	undeveloped	1
1754	train	49	GZS	no	no	yes	no	no	no	yes	no	autumn	no	male	ICU	lpss	norma	NA	NA	NA	NA	NA	36~64days	2~3days	>36days	non	yes	18~37days	18~37days	¡Ü2days	non	8~25days	non	non	large	developed	1
1755	train	65	QNZLL	no	no	no	no	no	no	no	no	spring	no	female	ICU	qnz	norma	NA	NA	NA	NA	NA	36~64days	¡Ü1days	>36days	non	no	¡Ü3days	¡Ü3days	¡Ü2days	non	1day	non	non	general	developed	1
1756	train	68	GZS	no	no	no	no	no	no	no	no	spring	no	male	ICU	zys	norma	NA	NA	NA	NA	NA	36~64days	>5days	>36days	non	yes	>37days	>37days	¡Ü2days	>12days	>25days	non	non	large	developed	1
1757	train	50	GZS	no	no	yes	no	no	no	no	no	winter	no	male	ICU	qxnz	norma	NA	NA	NA	NA	NA	36~64days	2~3days	>36days	non	yes	18~37days	18~37days	¡Ü2days	non	8~25days	non	non	large	developed	1
1758	validation	53	ASS	no	no	yes	no	no	no	no	no	autumn	yes	male	surgical	ass	norma	NA	NA	NA	NA	NA	36~64days	¡Ü1days	>36days	>0time	no	18~37days	18~37days	¡Ü2days	non	8~25days	non	non	general	undeveloped	2
1759	train	77	GZS	no	no	yes	no	yes	no	yes	no	winter	yes	female	ICU	ass	norma	NA	NA	NA	NA	NA	36~64days	>5days	>36days	>0time	yes	>37days	>37days	¡Ü2days	non	>25days	non	non	large	undeveloped	1
1760	train	28	ASS	no	no	yes	no	no	no	no	no	spring	no	male	surgical	ass	norma	NA	NA	NA	NA	NA	36~64days	2~3days	>36days	non	yes	>37days	>37days	>16days	non	8~25days	>14days	non	general	undeveloped	1
1761	validation	56	GZS	no	no	yes	no	yes	no	no	no	winter	yes	male	ICU	bjs	norma	NA	NA	NA	NA	NA	>64days	¡Ü1days	>36days	>0time	yes	18~37days	18~37days	¡Ü2days	non	>25days	non	non	large	undeveloped	2
1762	train	28	ASS	no	no	no	no	no	no	no	no	spring	no	male	ICU	ass	norma	NA	NA	NA	NA	NA	36~64days	¡Ü1days	>36days	non	no	18~37days	18~37days	¡Ü2days	non	>25days	non	non	general	undeveloped	1
1763	train	78	QNZLL	no	no	no	no	no	no	no	no	spring	no	male	ICU	qnz	norma	NA	NA	NA	NA	NA	36~64days	¡Ü1days	>36days	non	no	¡Ü3days	¡Ü3days	¡Ü2days	non	1day	non	non	general	developed	1
1764	train	82	ASS	no	no	yes	no	yes	no	no	no	summer	no	female	ICU	ass	norma	NA	NA	NA	NA	NA	36~64days	>5days	>36days	non	yes	18~37days	18~37days	¡Ü2days	1~3days	8~25days	non	non	general	undeveloped	1
1765	train	56	QDN	no	no	no	no	no	no	no	no	autumn	no	female	internal	qdnz	norma	NA	NA	NA	NA	NA	>64days	¡Ü1days	>36days	non	yes	>37days	>37days	>16days	4~12days	>25days	7~14days	>5days	general	undeveloped	1
1766	validation	92	ASS	no	no	yes	no	no	no	no	no	autumn	no	male	ICU	ass	norma	NA	NA	NA	NA	NA	>64days	2~3days	>36days	non	yes	7~12days	7~12days	¡Ü2days	non	8~25days	non	non	general	undeveloped	2
1767	validation	59	SKZ	no	no	no	no	no	no	yes	no	summer	no	male	surgical	lpss	norma	NA	NA	NA	NA	NA	>64days	2~3days	>36days	non	yes	18~37days	18~37days	¡Ü2days	4~12days	8~25days	1~6days	non	general	developed	2
1768	train	93	ASS	no	no	no	no	no	no	no	no	summer	no	male	ICU	ass	norma	NA	NA	NA	NA	NA	>64days	2~3days	>36days	non	yes	18~37days	18~37days	3~9days	non	>25days	1~6days	non	general	undeveloped	1
1769	validation	39	QDN	no	no	no	no	no	no	no	no	spring	yes	female	internal	qdnz	norma	NA	NA	NA	NA	NA	>64days	¡Ü1days	>36days	>0time	yes	18~37days	18~37days	3~9days	4~12days	8~25days	1~6days	non	general	undeveloped	2
1770	validation	80	ASS	no	no	no	no	no	no	no	no	autumn	no	male	surgical	ass	norma	NA	NA	NA	NA	NA	>64days	>5days	>36days	non	yes	>37days	>37days	10~16days	>12days	>25days	7~14days	non	general	undeveloped	2
1771	train	55	ASS	no	no	yes	no	no	no	no	no	winter	no	male	ICU	ass	norma	NA	NA	NA	NA	NA	>64days	2~3days	>36days	non	yes	>37days	>37days	¡Ü2days	non	>25days	1~6days	non	general	undeveloped	1
1772	validation	51	GZS	no	no	no	no	no	no	no	no	autumn	no	male	ICU	gys	norma	NA	NA	NA	NA	NA	>64days	¡Ü1days	>36days	non	yes	¡Ü3days	¡Ü3days	¡Ü2days	non	2~4days	non	non	large	developed	2
1773	train	92	ASS	no	no	yes	no	no	no	no	no	summer	no	male	ICU	ass	norma	NA	NA	NA	NA	NA	>64days	¡Ü1days	>36days	non	yes	>37days	>37days	10~16days	non	>25days	7~14days	non	general	undeveloped	1
1774	train	29	ASS	no	no	yes	no	no	no	no	no	winter	no	male	ICU	ass	norma	NA	NA	NA	NA	NA	>64days	2~3days	>36days	non	yes	18~37days	18~37days	3~9days	non	8~25days	7~14days	non	general	undeveloped	1
1775	validation	44	GZS	no	no	yes	no	yes	no	yes	no	spring	yes	female	surgical	bjs	norma	NA	NA	NA	NA	NA	>64days	>5days	¡Ü6days	>0time	yes	>37days	>37days	>16days	>12days	>25days	>14days	non	large	undeveloped	2
1776	validation	55	ASS	no	no	yes	no	no	no	no	no	spring	no	male	ICU	ass	norma	NA	NA	NA	NA	NA	>64days	¡Ü1days	>36days	non	yes	18~37days	18~37days	¡Ü2days	1~3days	8~25days	1~6days	non	general	undeveloped	2
1777	validation	51	GZS	no	no	no	no	no	no	yes	no	autumn	no	male	ICU	zys	norma	NA	NA	NA	NA	NA	>64days	>5days	>36days	non	yes	18~37days	18~37days	¡Ü2days	>12days	8~25days	non	non	large	developed	2
1778	train	71	SKZ	no	no	no	no	no	no	yes	no	summer	yes	male	ICU	lpss	norma	NA	NA	NA	NA	NA	>64days	¡Ü1days	>36days	>0time	yes	18~37days	18~37days	¡Ü2days	non	8~25days	non	non	general	developed	1
1779	validation	30	ASS	no	no	yes	no	no	no	no	no	spring	no	male	ICU	ass	norma	NA	NA	NA	NA	NA	>64days	2~3days	>36days	non	yes	18~37days	18~37days	>16days	non	8~25days	>14days	non	general	undeveloped	2
1780	validation	37	GZS	no	no	yes	no	no	no	yes	no	winter	yes	male	ICU	qnz	norma	NA	NA	NA	NA	NA	>64days	4~5days	>36days	>0time	yes	18~37days	18~37days	10~16days	non	8~25days	7~14days	non	large	developed	2
1781	validation	31	QDN	no	no	no	no	no	no	no	no	autumn	yes	male	ICU	qdnz	norma	NA	NA	NA	NA	NA	>64days	¡Ü1days	>36days	>0time	yes	>37days	>37days	>16days	4~12days	>25days	>14days	non	general	undeveloped	2
1782	train	38	GZS	no	no	yes	no	yes	no	no	no	spring	no	male	ICU	qdnz	norma	NA	NA	NA	NA	NA	>64days	4~5days	>36days	non	yes	18~37days	18~37days	¡Ü2days	4~12days	>25days	non	non	large	undeveloped	1
