# Supplementary material for: An interactive nomogram to predict healthcare-associated infections in ICU patients: A multicenter study in GuiZhou Province, China
Source: PLoS One. 2019 Jul 15;14(7):e0219456. doi: 10.1371/journal.pone.0219456 (PMC6629073; doi:10.1371/journal.pone.0219456)
Supplement: S2 Dataset — (XLSX) [file pone.0219456.s005.xlsx]

## Sheet: Sheet4
HCAI calculator from the regplot model
Explain	Independent risk factors	Case(specific patient)	Case*coefficient	Case*points	Coefficient	point
Fixed	Intercept	/	-5.6	/	-5.6	/
…if patients necessary bacterial cultural, substitute 1 in the blank.	Requires bacterial culturing	0	0	0	2.11	52
…if patients has diabetes, substitute 1 in the blank.	History of Diabetes	1	1.01	25	1.01	25
…if patients has cancer, substitute 1 in the blank.	History of Cancer	0	0	0	1.17	29
…Real gross domestic product per capita (yuan) more than 35,000 is defined as developed, substitute 1 in the blank.	Local economic development levels	1	1	24	1	24
	Days of Hospital Stay	Single choice
Reference	A: ≤6days	0	0	0	0	0
	B: 7~14days	0	0	0	0.75	18
	C: 15~36days	0	0	0	2.09	51
	D: 36~64days	0	0	0	2.29	56
	E: >64days	1	4.08	100	4.08	100
	Persistent Fever Days	Single choice
Reference	A: ≤1day	0	0	0	0	0
	B: 2~3days	0	0	0	0.05	1
	C: 4~5days	0	0	0	0.46	11
	D: >5days	1	1.11	27	1.11	27
	Total Points		1.6	176
	probability (HCAI)		0.832018
	Cut off value according glm model		0.232
	Larger than the cut off?		Yes
	Proactive prevention for the patient		Yes
L = -5.60+2.11*(Culture=1/0)+1.01*(Diabetes=1/0)+1.17*(Cancer=1/0) +1.00* (Economic=1/0)+0.75*(LOS=7~14days)+2.09*(LOS=15~36days)+2.29*(LOS=36~64days)+4.08*(LOS= >64days)+0.05*(Fever=2~3days) + 0.46* (Fever =4~5days) + 1.11 * (Fever =>5days)
Just need to select the corresponding feature in the case column
For both projects Days of Hospital Stay and Persistent Fever Days. You can only select one of these options to be 1, and all other options must be 0.
